# Supplementary material for: (+)-{1,2-Bis[(2R,5R)-2,5-dimethyl­phospho­lan-1-yl]ethane-κ2 P,P′}(η4-cyclo­octa-1,5-diene)rhodium(I) tetra­fluorido­borate
Source: Acta Crystallogr Sect E Struct Rep Online. 2010 May 29;66(Pt 6):m721–2. doi: 10.1107/S1600536810019859 (PMC2979608; doi:10.1107/S1600536810019859)
Supplement: Supplementary file 2 [file e-66-0m721-Isup2.hkl]

# 
# h,k,l, Fc-squared, Fo-squared, sigma(Fo-squared) and status flag 
# 
data_I
_shelx_title ' ks1020a in P2(1)2(1)2(1)' 
_shelx_refln_list_code          4 
_shelx_F_calc_maximum      598.23 
_exptl_crystal_F_000      3456.00 
_reflns_d_resolution_high  0.8409 
 
loop_ 
 _symmetry_equiv_pos_as_xyz 
 'x, y, z' 
 '-x+1/2, -y, z+1/2' 
 '-x, y+1/2, -z+1/2' 
 'x+1/2, -y+1/2, -z' 
 
_cell_length_a    10.2243 
_cell_length_b    14.7707 
_cell_length_c    50.1580 
_cell_angle_alpha  90.000 
_cell_angle_beta   90.000 
_cell_angle_gamma  90.000 
 
_shelx_F_squared_multiplier     1.000 
 
loop_ 
 _refln_index_h 
 _refln_index_k 
 _refln_index_l 
 _refln_F_squared_calc 
 _refln_F_squared_meas 
 _refln_F_squared_sigma 
 _refln_observed_status 
   2   0   0     5517.31     6399.53    550.31 o 
   4   0   0       44.61      478.31    410.01 o 
   6   0   0    53003.55    53797.59   1670.63 o 
   8   0   0    20631.64    20632.63    549.44 o 
  10   0   0    18235.14    17623.27    502.50 o 
  12   0   0       16.32      -28.66    464.78 o 
   1   1   0      193.09      358.96    338.95 o 
   2   1   0    78268.50    84143.73    872.51 o 
   3   1   0      244.46      269.00    287.21 o 
   4   1   0    67883.03    67515.93    562.89 o 
   5   1   0     5987.30     6140.96    272.93 o 
   6   1   0    18945.40    17928.69    344.13 o 
   7   1   0     7719.28     7788.58    303.40 o 
   8   1   0      192.29      352.72    283.23 o 
   9   1   0     1825.95     1896.86    289.32 o 
  10   1   0     8307.71     8184.17    323.72 o 
  11   1   0     1177.69     1425.03    326.90 o 
  12   1   0     2677.12     2544.21    369.36 o 
   0   2   0     3143.73     3460.55    665.38 o 
   1   2   0     5213.69     5271.64    428.17 o 
   2   2   0      605.21      430.79    359.55 o 
   3   2   0    18525.05    16801.53    432.01 o 
   4   2   0      315.24      452.04    233.20 o 
   5   2   0    50461.81    50151.58    465.29 o 
   6   2   0     1321.98     1147.98    252.69 o 
   7   2   0     8431.08     7891.41    286.98 o 
   8   2   0      557.23      658.89    281.49 o 
   9   2   0     4445.62     4406.89    302.34 o 
  10   2   0     4472.59     4742.68    330.59 o 
  11   2   0     5916.53     5537.78    360.09 o 
  12   2   0      163.68      339.55    332.96 o 
   1   3   0   304964.22   312289.63   2834.37 o 
   2   3   0     3789.14     3574.32    405.84 o 
   3   3   0    13052.05    12832.55    374.76 o 
   4   3   0     4044.81     3942.55    321.66 o 
   5   3   0    48994.07    48402.74    439.92 o 
   6   3   0      429.93      384.97    274.06 o 
   7   3   0    39174.14    37997.60    418.15 o 
   8   3   0      570.87      597.57    267.82 o 
   9   3   0    33588.79    34293.45    682.51 o 
  10   3   0      371.05      490.50    332.23 o 
  11   3   0       37.23      100.90    306.44 o 
   0   4   0      532.77      626.49    753.00 o 
   1   4   0     2880.20     2993.13    428.23 o 
   2   4   0     1541.68     1928.59    340.32 o 
   3   4   0    58436.55    58494.64    691.35 o 
   4   4   0    11276.42    11950.30    535.07 o 
   5   4   0    27685.32    26735.84    358.48 o 
   6   4   0       20.02      -25.59    237.69 o 
   7   4   0     1312.09     1506.78    258.05 o 
   8   4   0     5023.12     4354.72    341.62 o 
   9   4   0     5101.91     5166.07    383.40 o 
  10   4   0     2094.82     2387.57    319.34 o 
  11   4   0     2455.26     2288.68    359.17 o 
   1   5   0     7332.54     7416.53    406.19 o 
   2   5   0    18347.52    18675.32    410.41 o 
   3   5   0      115.78      363.33    287.31 o 
   4   5   0    74459.27    71624.46    794.72 o 
   5   5   0     3054.47     3308.28    306.76 o 
   6   5   0    23833.23    21969.04    391.06 o 
   7   5   0      253.71      126.85    282.84 o 
   8   5   0     1196.93     1245.93    289.40 o 
   9   5   0      450.34      286.82    300.31 o 
  10   5   0     3706.01     3473.41    346.15 o 
  11   5   0      511.80      607.26    331.83 o 
   0   6   0   231716.70   231042.33   1615.83 o 
   1   6   0     7672.96     7177.54    394.66 o 
   2   6   0    16345.02    15322.97    402.60 o 
   3   6   0    18499.95    17856.69    393.47 o 
   4   6   0      266.19      217.19    313.77 o 
   5   6   0      199.70      368.00    287.49 o 
   6   6   0    44457.49    42931.59    462.16 o 
   7   6   0      100.04       86.97    292.44 o 
   8   6   0    20440.33    20982.92    379.69 o 
   9   6   0       46.33      206.75    322.03 o 
  10   6   0     2924.04     2922.34    338.23 o 
  11   6   0       43.03      221.40    384.93 o 
   1   7   0      888.70      997.00    322.55 o 
   2   7   0    31892.36    30661.43    466.41 o 
   3   7   0    14228.85    13768.40    340.11 o 
   4   7   0    19464.04    19289.85    423.97 o 
   5   7   0     3160.91     3118.65    305.20 o 
   6   7   0     1654.71     1770.01    308.59 o 
   7   7   0     1824.14     1874.73    274.07 o 
   8   7   0     2100.14     2120.43    304.20 o 
   9   7   0     2627.56     2540.72    324.21 o 
  10   7   0      955.83      855.73    327.99 o 
  11   7   0      522.86      595.61    366.93 o 
   0   8   0    18871.66    19034.42    580.67 o 
   1   8   0      251.55      339.60    331.46 o 
   2   8   0     3371.55     3626.50    383.35 o 
   3   8   0     8181.35     8098.82    375.14 o 
   4   8   0      946.68     1101.66    364.40 o 
   5   8   0    17715.50    16788.08    406.93 o 
   6   8   0     1701.65     1412.65    319.76 o 
   7   8   0     2911.26     2574.13    300.00 o 
   8   8   0        0.53       21.05    268.48 o 
   9   8   0      395.81      396.33    320.69 o 
  10   8   0        0.97      -32.72    361.48 o 
   1   9   0    45430.93    43906.86    543.14 o 
   2   9   0     3615.99     3895.02    359.21 o 
   3   9   0     1896.38     2555.21    340.24 o 
   4   9   0     4966.24     4332.27    349.86 o 
   5   9   0     5525.96     5861.78    425.01 o 
   6   9   0       12.56      223.98    306.18 o 
   7   9   0    11804.06    12400.96    319.52 o 
   8   9   0        1.23      100.69    294.81 o 
   9   9   0     4958.38     5439.09    350.52 o 
  10   9   0       11.19      169.27    341.17 o 
   0  10   0     4222.13     4793.27    466.07 o 
   1  10   0     4480.37     4336.28    327.43 o 
   2  10   0      279.23      105.57    366.71 o 
   3  10   0    19743.71    19090.46    431.10 o 
   4  10   0      499.98      758.46    347.79 o 
   5  10   0     1029.59     1182.12    389.28 o 
   6  10   0      591.07      750.85    307.97 o 
   7  10   0      102.16       77.53    293.95 o 
   8  10   0       37.50      101.13    308.38 o 
   9  10   0     1017.20      844.50    365.66 o 
   1  11   0       10.17       75.73    347.72 o 
   2  11   0     1469.93     1501.10    352.01 o 
   3  11   0      283.17      275.54    317.36 o 
   4  11   0     2095.53     2260.61    356.51 o 
   5  11   0     1491.99     1607.82    311.00 o 
   6  11   0     6577.02     6895.03    389.90 o 
   7  11   0      966.57      841.97    311.13 o 
   8  11   0      520.79      361.22    320.09 o 
   9  11   0      109.14      167.07    338.60 o 
   0  12   0    11858.17    12004.67    544.62 o 
   1  12   0      784.48      933.51    327.42 o 
   2  12   0     4536.27     4771.80    352.59 o 
   3  12   0     2154.84     2092.41    281.51 o 
   4  12   0     1093.99     1188.92    318.19 o 
   5  12   0      833.52      758.92    327.92 o 
   6  12   0     2989.56     3381.21    343.67 o 
   7  12   0        3.83      221.64    319.76 o 
   8  12   0     3228.18     3360.05    354.14 o 
   1  13   0       64.29      240.02    346.90 o 
   2  13   0     1744.06     1755.88    333.16 o 
   3  13   0       25.00      -20.91    327.08 o 
   4  13   0     2507.84     2967.40    344.32 o 
   5  13   0       46.79      132.94    363.09 o 
   6  13   0       29.53      -53.74    428.27 o 
   7  13   0      876.48      876.01    337.59 o 
   8  13   0     1611.56     1428.38    360.79 o 
   0  14   0     1044.84     1212.52    486.07 o 
   1  14   0      115.17       81.60    334.13 o 
   2  14   0      685.84      603.17    368.16 o 
   3  14   0      660.63      518.09    365.47 o 
   4  14   0      127.07      400.73    373.07 o 
   5  14   0     1256.94     1617.04    396.46 o 
   6  14   0      544.65      506.15    441.47 o 
   7  14   0      428.04      515.68    369.69 o 
   1  15   0     3629.17     3857.12    355.57 o 
   2  15   0     2411.41     2192.79    361.81 o 
   3  15   0        8.26      -21.15    321.77 o 
   4  15   0      490.88      364.82    362.26 o 
   5  15   0      336.52      570.71    392.87 o 
   6  15   0        0.82       57.08    377.23 o 
   0  16   0       63.03      229.45    496.43 o 
   1  16   0      146.37      260.77    391.15 o 
   2  16   0       76.96      129.13    360.64 o 
   3  16   0     1392.49     1071.96    402.42 o 
   4  16   0        6.33      -61.24    370.70 o 
   5  16   0     1079.65     1259.40    384.98 o 
   1  17   0       44.07      -11.79    406.94 o 
   2  17   0      569.67      668.33    375.02 o 
   3  17   0      789.29      681.43    394.08 o 
   1   0   1      355.89      462.19    344.13 o 
   2   0   1     1010.22     1189.92    355.70 o 
   3   0   1     7483.60     7386.02    370.04 o 
   4   0   1      976.85     1278.76    292.32 o 
   5   0   1    16209.14    16795.30    417.91 o 
   6   0   1     1253.32     1223.85    314.52 o 
   7   0   1     7011.39     7231.37    301.76 o 
   8   0   1      267.68      429.30    268.69 o 
   9   0   1      263.69      505.29    267.54 o 
  10   0   1      176.20      340.19    284.21 o 
  11   0   1      153.34      298.71    330.29 o 
  12   0   1       25.24      147.27    326.60 o 
 -12   1   1     1099.01     1069.59    331.67 o 
 -11   1   1      277.80      565.84    324.03 o 
 -10   1   1     5162.27     5330.27    336.27 o 
  -9   1   1     4937.40     5340.49    303.87 o 
  -8   1   1     3787.09     3673.64    279.74 o 
  -7   1   1     2501.06     2124.23    325.62 o 
  -6   1   1     5426.26     5214.27    280.34 o 
  -5   1   1      690.35      508.00    229.98 o 
  -4   1   1    77190.91    78337.23    676.84 o 
  -3   1   1     6713.77     6244.32    324.23 o 
  -2   1   1   123078.55   132042.06    965.43 o 
  -1   1   1     7908.51     8421.66    493.68 o 
   0   1   1     1108.82     1480.17    459.41 o 
   1   1   1     7823.47     8478.79    495.55 o 
   2   1   1   122517.20   132034.44   1046.51 o 
   3   1   1     6993.81     6654.81    346.71 o 
   4   1   1    77040.06    78118.46    688.56 o 
   5   1   1      722.99      643.20    256.11 o 
   6   1   1     5585.71     4977.51    297.06 o 
   7   1   1     2401.96     2374.21    268.79 o 
   8   1   1     3945.34     3818.88    305.56 o 
   9   1   1     4904.31     5291.08    308.05 o 
  10   1   1     5209.42     5577.15    306.20 o 
  11   1   1      291.57      291.92    324.25 o 
  12   1   1     1038.28     1036.23    357.55 o 
 -12   2   1       78.54       35.26    335.09 o 
 -11   2   1     2325.92     2146.57    347.46 o 
 -10   2   1     1031.05     1060.77    293.75 o 
  -9   2   1     9123.12     8798.74    331.00 o 
  -8   2   1     7705.51     7598.72    325.39 o 
  -7   2   1       68.70      176.12    251.15 o 
  -6   2   1     2338.32     2666.06    247.22 o 
  -5   2   1    56446.89    56129.42    486.72 o 
  -4   2   1      131.39      152.92    236.77 o 
  -3   2   1    24833.49    24780.27    423.11 o 
  -2   2   1    26151.13    27232.11    553.54 o 
  -1   2   1     5070.12     5375.83    430.91 o 
   0   2   1    81333.38    86825.70   1191.07 o 
   1   2   1     4885.79     5123.90    471.41 o 
   2   2   1    25146.20    26098.30    578.31 o 
   3   2   1    24677.76    24631.64    455.87 o 
   4   2   1      108.74      165.71    235.80 o 
   5   2   1    56072.70    55680.75    477.41 o 
   6   2   1     2226.01     2476.98    263.74 o 
   7   2   1       75.23       39.98    257.89 o 
   8   2   1     8048.82     8334.62    329.76 o 
   9   2   1     8882.78     9494.11    326.34 o 
  10   2   1     1017.95     1429.10    284.18 o 
  11   2   1     2361.93     2334.33    336.12 o 
  12   2   1       85.92      234.69    356.47 o 
 -11   3   1       54.49      154.09    306.29 o 
 -10   3   1     1224.04     1441.11    337.45 o 
  -9   3   1     1463.35     1346.60    325.78 o 
  -8   3   1     4740.64     4906.65    286.46 o 
  -7   3   1      446.65      504.06    250.36 o 
  -6   3   1     5161.74     4993.43    272.88 o 
  -5   3   1     3762.38     3540.89    254.08 o 
  -4   3   1     7933.48     7867.31    340.77 o 
  -3   3   1      154.40       54.18    267.61 o 
  -2   3   1    21020.43    20425.50    460.86 o 
  -1   3   1     9322.21     9506.09    547.41 o 
   0   3   1     8328.39     9295.70    508.96 o 
   1   3   1     9294.17     9444.82    552.35 o 
   2   3   1    20609.34    20247.74    541.18 o 
   3   3   1      168.53      347.89    279.72 o 
   4   3   1     7933.52     7622.94    322.97 o 
   5   3   1     3725.98     3676.33    253.64 o 
   6   3   1     5338.56     5228.75    269.52 o 
   7   3   1      449.79      710.07    257.72 o 
   8   3   1     5017.48     4916.53    311.19 o 
   9   3   1     1454.45     1574.46    300.97 o 
  10   3   1     1192.03     1393.32    334.55 o 
  11   3   1       60.68       32.52    303.34 o 
 -11   4   1     3153.77     2771.24    359.78 o 
 -10   4   1     2260.11     2545.95    336.21 o 
  -9   4   1     6516.11     6703.27    371.70 o 
  -8   4   1     3581.72     3573.49    348.02 o 
  -7   4   1      311.25      445.84    256.05 o 
  -6   4   1     1368.26     1383.36    251.10 o 
  -5   4   1    13818.71    13697.15    326.74 o 
  -4   4   1     2809.70     2565.68    354.24 o 
  -3   4   1    37027.12    35200.82    545.19 o 
  -2   4   1    20665.72    20541.71    416.47 o 
  -1   4   1     4253.95     4224.33    422.06 o 
   0   4   1     5734.18     6044.77    481.38 o 
   1   4   1     3975.28     3910.03    455.53 o 
   2   4   1    20043.18    20335.53    477.08 o 
   3   4   1    36510.27    35169.50    593.94 o 
   4   4   1     2810.13     2611.65    258.23 o 
   5   4   1    13730.60    13287.76    324.94 o 
   6   4   1     1249.66     1415.04    226.34 o 
   7   4   1      358.12      457.83    278.24 o 
   8   4   1     3695.82     3838.67    341.32 o 
   9   4   1     6562.92     6636.44    396.45 o 
  10   4   1     2270.80     2023.95    324.50 o 
  11   4   1     3143.91     2947.79    307.36 o 
 -11   5   1       44.97       12.19    347.54 o 
 -10   5   1     2935.34     2954.66    376.30 o 
  -9   5   1     5136.20     5421.93    323.43 o 
  -8   5   1     8799.53     8755.30    330.84 o 
  -7   5   1     6481.94     6906.83    310.13 o 
  -6   5   1     4561.32     4497.39    289.58 o 
  -5   5   1     3638.60     3793.36    292.75 o 
  -4   5   1    22692.46    22270.84    437.53 o 
  -3   5   1     1754.50     1516.29    315.46 o 
  -2   5   1     6477.88     6135.46    339.08 o 
  -1   5   1    42995.74    43472.55    639.91 o 
   0   5   1       44.38      121.90    350.43 o 
   1   5   1    43880.16    45028.29    661.45 o 
   2   5   1     6037.41     5590.92    373.68 o 
   3   5   1     1861.00     1563.82    242.57 o 
   4   5   1    23275.87    22435.72    439.94 o 
   5   5   1     3573.29     3689.07    309.62 o 
   6   5   1     4425.46     4200.55    290.24 o 
   7   5   1     6455.45     7027.44    298.39 o 
   8   5   1     8811.98     8779.37    280.54 o 
   9   5   1     5281.58     5427.65    323.98 o 
  10   5   1     2849.43     3020.54    322.84 o 
  11   5   1       24.71      147.40    343.05 o 
 -11   6   1       87.42     -189.44    353.55 o 
 -10   6   1      951.59      671.09    319.64 o 
  -9   6   1     2849.41     3010.54    311.87 o 
  -8   6   1      998.29      977.40    249.33 o 
  -7   6   1     3033.72     3431.01    297.17 o 
  -6   6   1      300.03      350.45    299.10 o 
  -5   6   1     1786.61     1776.44    292.62 o 
  -4   6   1     1301.57     1614.30    363.48 o 
  -3   6   1     9524.32    10120.01    357.54 o 
  -2   6   1     2939.40     2733.78    331.02 o 
  -1   6   1     1791.65     2071.67    330.81 o 
   0   6   1     6101.02     6631.63    432.59 o 
   1   6   1     1575.37     1647.42    329.50 o 
   2   6   1     2944.31     2673.98    275.88 o 
   3   6   1     9642.53    10127.42    295.17 o 
   4   6   1     1270.52     1543.41    355.63 o 
   5   6   1     1854.67     1990.74    322.31 o 
   6   6   1      272.20      350.41    254.55 o 
   7   6   1     3104.90     3122.21    270.11 o 
   8   6   1     1030.60     1113.94    312.47 o 
   9   6   1     2841.72     3163.50    335.15 o 
  10   6   1     1017.96      973.11    338.52 o 
  11   6   1       86.40      241.82    387.45 o 
 -11   7   1      323.04      523.91    447.19 o 
 -10   7   1     2284.84     2291.49    332.72 o 
  -9   7   1     1857.29     1967.27    337.47 o 
  -8   7   1     1700.41     1756.00    303.78 o 
  -7   7   1      561.63      855.55    305.39 o 
  -6   7   1     3015.82     3328.28    311.14 o 
  -5   7   1       66.12      138.85    290.38 o 
  -4   7   1    27274.99    27088.70    422.11 o 
  -3   7   1     2082.08     1983.34    299.87 o 
  -2   7   1    20688.29    20188.21    395.43 o 
  -1   7   1     3780.94     3980.92    326.78 o 
   0   7   1      861.63      654.09    319.69 o 
   1   7   1     3696.53     4161.61    347.89 o 
   2   7   1    20378.54    19926.85    433.21 o 
   3   7   1     2202.97     2240.05    293.41 o 
   4   7   1    26333.98    25703.51    432.61 o 
   5   7   1       64.04      -50.11    290.73 o 
   6   7   1     3236.13     3643.88    297.64 o 
   7   7   1      633.54      912.37    311.67 o 
   8   7   1     1582.39     1585.74    267.80 o 
   9   7   1     1807.07     1764.07    318.75 o 
  10   7   1     2315.46     2152.37    336.46 o 
  11   7   1      322.02      387.09    360.01 o 
 -10   8   1      423.98      568.20    362.44 o 
  -9   8   1     1626.20     1532.60    300.74 o 
  -8   8   1     4528.15     4918.27    375.89 o 
  -7   8   1     1433.24     1496.39    304.39 o 
  -6   8   1     5037.98     5189.78    370.90 o 
  -5   8   1     2013.04     1872.16    303.28 o 
  -4   8   1     1984.01     2088.52    267.16 o 
  -3   8   1    11760.66    11886.21    428.99 o 
  -2   8   1    10793.14    10617.55    347.69 o 
  -1   8   1     6003.95     6013.84    303.69 o 
   0   8   1    13626.93    13129.80    388.86 o 
   1   8   1     5762.24     5762.25    397.89 o 
   2   8   1    11306.05    11838.24    425.90 o 
   3   8   1    11896.04    11320.62    319.93 o 
   4   8   1     1839.72     2271.50    362.44 o 
   5   8   1     2103.48     2050.24    370.14 o 
   6   8   1     4960.76     5052.78    320.80 o 
   7   8   1     1466.34     1573.79    255.49 o 
   8   8   1     4506.16     4547.53    300.52 o 
   9   8   1     1676.64     1836.00    324.29 o 
  10   8   1      426.17      244.01    337.43 o 
 -10   9   1     1052.96      943.85    342.97 o 
  -9   9   1      218.31      359.27    323.69 o 
  -8   9   1     1870.96     1934.11    312.57 o 
  -7   9   1      109.64       -5.32    249.90 o 
  -6   9   1      150.05     -268.87    306.35 o 
  -5   9   1      698.51     1061.98    385.74 o 
  -4   9   1      276.63      321.90    295.60 o 
  -3   9   1       57.70      -11.61    291.21 o 
  -2   9   1     1814.13     1743.38    383.71 o 
  -1   9   1     1744.27     1427.08    354.72 o 
   0   9   1      394.22      367.70    305.99 o 
   1   9   1     1735.61     1317.92    355.34 o 
   2   9   1     1848.32     1925.61    298.54 o 
   3   9   1       53.14        8.81    288.72 o 
   4   9   1      302.57      258.82    323.13 o 
   5   9   1      663.71      592.05    317.27 o 
   6   9   1      189.71      335.83    303.44 o 
   7   9   1       99.45      348.01    286.24 o 
   8   9   1     1982.88     1966.59    311.27 o 
   9   9   1      220.99      351.01    319.02 o 
  10   9   1     1033.97      979.04    353.37 o 
  -9  10   1     1630.90     1448.70    315.93 o 
  -8  10   1      583.41      576.77    339.23 o 
  -7  10   1       86.48      -63.83    255.17 o 
  -6  10   1     1720.78     1866.04    323.60 o 
  -5  10   1     5720.35     6231.63    411.38 o 
  -4  10   1     1066.35     1048.41    348.05 o 
  -3  10   1    10531.85    10428.84    345.02 o 
  -2  10   1       24.19       23.57    296.87 o 
  -1  10   1     1408.22     1288.35    286.93 o 
   0  10   1      322.44      480.23    308.51 o 
   1  10   1     1351.17     1343.31    373.91 o 
   2  10   1       23.50       42.47    300.06 o 
   3  10   1    10058.25    10622.99    428.13 o 
   4  10   1     1097.43      891.29    321.13 o 
   5  10   1     5861.69     6437.46    345.17 o 
   6  10   1     1797.49     2088.21    311.11 o 
   7  10   1      106.37      388.12    319.60 o 
   8  10   1      576.90      430.91    314.21 o 
   9  10   1     1579.97     1202.47    369.43 o 
  -9  11   1      833.11      745.32    379.90 o 
  -8  11   1     1803.61     1691.90    387.81 o 
  -7  11   1     1673.04     2106.83    343.47 o 
  -6  11   1       12.74      -51.59    351.53 o 
  -5  11   1     4385.63     4965.66    363.02 o 
  -4  11   1     1361.94     1492.64    351.65 o 
  -3  11   1      836.71      998.18    358.94 o 
  -2  11   1     3080.73     3275.48    273.34 o 
  -1  11   1     4160.61     4153.72    343.41 o 
   0  11   1      521.15      549.49    341.88 o 
   1  11   1     4276.15     4089.87    334.95 o 
   2  11   1     3007.47     3341.29    365.27 o 
   3  11   1      761.97      744.77    319.74 o 
   4  11   1     1319.27     1554.15    303.58 o 
   5  11   1     4349.17     4854.46    335.26 o 
   6  11   1       18.53       67.52    325.46 o 
   7  11   1     1751.11     1700.95    345.47 o 
   8  11   1     1808.24     1484.56    329.98 o 
   9  11   1      823.94      596.99    350.36 o 
  -8  12   1      502.76      190.80    356.02 o 
  -7  12   1      291.75      328.47    318.32 o 
  -6  12   1      184.03      232.88    305.23 o 
  -5  12   1       59.27      155.62    320.33 o 
  -4  12   1      973.99      867.70    296.08 o 
  -3  12   1     1284.59     1066.82    302.23 o 
  -2  12   1        4.98      130.43    322.58 o 
  -1  12   1     2968.52     3042.20    316.71 o 
   0  12   1        3.77      -82.72    328.90 o 
   1  12   1     2738.29     3067.95    373.35 o 
   2  12   1        6.71       74.01    322.95 o 
   3  12   1     1402.23     1525.55    392.14 o 
   4  12   1     1033.94     1082.23    351.13 o 
   5  12   1       66.28      197.65    321.08 o 
   6  12   1      196.90      329.74    365.71 o 
   7  12   1      283.50      -12.22    319.44 o 
   8  12   1      499.78      431.17    374.48 o 
  -8  13   1      357.69      391.04    350.55 o 
  -7  13   1     1445.81     1521.41    360.17 o 
  -6  13   1      649.05      920.16    383.34 o 
  -5  13   1      446.98      513.07    331.94 o 
  -4  13   1     3325.23     3667.87    373.58 o 
  -3  13   1      149.16      221.99    326.80 o 
  -2  13   1     2469.23     2860.70    367.03 o 
  -1  13   1      307.70      448.59    294.69 o 
   0  13   1     1692.17     1701.88    325.34 o 
   1  13   1      292.01      640.17    383.84 o 
   2  13   1     2341.67     2353.72    335.09 o 
   3  13   1      130.21      184.35    402.10 o 
   4  13   1     3336.13     3812.61    378.29 o 
   5  13   1      459.12      169.29    366.97 o 
   6  13   1      686.37      548.69    351.14 o 
   7  13   1     1494.32     1211.01    378.27 o 
   8  13   1      325.04      338.69    350.73 o 
  -7  14   1      200.51      147.48    346.60 o 
  -6  14   1      947.95      538.24    399.84 o 
  -5  14   1      273.28      207.73    356.03 o 
  -4  14   1     2064.77     2389.32    322.23 o 
  -3  14   1     1855.74     2045.02    377.31 o 
  -2  14   1     1842.95     1899.14    377.75 o 
  -1  14   1      428.83      565.10    338.90 o 
   0  14   1     1232.34     1054.71    372.62 o 
   1  14   1      420.43      676.98    402.31 o 
   2  14   1     1889.14     1746.48    314.74 o 
   3  14   1     1894.70     1740.97    317.34 o 
   4  14   1     1935.56     1793.31    375.34 o 
   5  14   1      278.41      549.44    432.77 o 
   6  14   1      980.53     1154.86    451.18 o 
   7  14   1      201.33      137.23    412.76 o 
  -6  15   1      113.60      446.34    410.50 o 
  -5  15   1      368.07      365.71    339.52 o 
  -4  15   1      110.03      -45.08    356.13 o 
  -3  15   1      199.27      174.87    298.12 o 
  -2  15   1     1593.54     1647.49    389.54 o 
  -1  15   1      369.06      629.24    335.25 o 
   0  15   1     1411.96     1004.89    376.78 o 
   1  15   1      354.06      287.96    341.31 o 
   2  15   1     1644.38     1656.05    388.31 o 
   3  15   1      222.13      375.92    384.36 o 
   4  15   1       99.93       62.99    352.40 o 
   5  15   1      368.89      481.84    390.87 o 
   6  15   1      128.53      141.01    466.76 o 
  -5  16   1      429.20      620.13    384.59 o 
  -4  16   1      101.37      482.43    452.70 o 
  -3  16   1      990.78     1232.48    406.71 o 
  -2  16   1      190.86      412.71    353.52 o 
  -1  16   1      788.33     1078.01    392.15 o 
   0  16   1      431.48      583.22    391.81 o 
   1  16   1      798.08      824.82    367.91 o 
   2  16   1      189.07       18.00    355.31 o 
   3  16   1      996.33     1209.26    400.93 o 
   4  16   1      114.51       59.84    373.22 o 
   5  16   1      442.23      694.26    387.50 o 
  -3  17   1     1219.17     1212.95    393.49 o 
  -2  17   1      135.90     -125.15    410.62 o 
  -1  17   1      973.83     1190.94    460.42 o 
   0  17   1       16.17      137.65    404.23 o 
   1  17   1      952.15     1018.72    372.23 o 
   2  17   1      139.76      331.95    411.20 o 
   3  17   1     1177.95     1283.47    393.20 o 
   1   0   2        4.26        3.61    342.65 o 
   2   0   2     8483.84     9029.80    397.28 o 
   3   0   2    26091.31    25949.19    448.15 o 
   4   0   2    11572.61    11465.71    349.90 o 
   5   0   2    14548.28    15015.47    380.71 o 
   6   0   2     4586.52     4628.46    313.49 o 
   7   0   2     4054.95     4015.66    278.30 o 
   8   0   2     5840.99     5886.67    288.20 o 
   9   0   2      309.30      301.65    267.75 o 
  10   0   2     1224.61     1329.21    294.60 o 
  11   0   2      890.33      877.99    331.30 o 
  12   0   2       96.77      255.17    327.61 o 
 -12   1   2      755.83      741.04    331.72 o 
 -11   1   2      127.76      154.89    322.60 o 
 -10   1   2     2106.53     2160.71    290.92 o 
  -9   1   2     3800.37     3774.02    325.10 o 
  -8   1   2     1678.26     1887.81    291.56 o 
  -7   1   2     3056.99     3139.18    302.04 o 
  -6   1   2    11670.95    11548.72    333.35 o 
  -5   1   2    33929.95    33196.73    393.07 o 
  -4   1   2    34952.29    35442.78    450.90 o 
  -3   1   2     2060.85     2347.02    298.00 o 
  -2   1   2    16059.15    17148.82    497.00 o 
  -1   1   2    81040.49    89557.38   1138.59 o 
   0   1   2     1944.44     2390.73    462.75 o 
   1   1   2    80681.66    88508.41   1139.28 o 
   2   1   2    15902.25    17026.97    521.79 o 
   3   1   2     2062.52     2170.48    312.07 o 
   4   1   2    34638.29    34625.51    435.58 o 
   5   1   2    33893.09    32936.78    443.62 o 
   6   1   2    11428.69    10887.27    354.73 o 
   7   1   2     3214.99     3187.02    276.70 o 
   8   1   2     1795.86     1517.86    288.31 o 
   9   1   2     3678.59     3772.89    298.24 o 
  10   1   2     2086.51     2234.15    285.31 o 
  11   1   2      138.72      443.70    328.67 o 
  12   1   2      743.78      766.24    359.03 o 
 -12   2   2      366.40      440.19    333.53 o 
 -11   2   2      649.35      612.83    358.40 o 
 -10   2   2      841.13      765.30    288.92 o 
  -9   2   2      972.09     1144.14    271.24 o 
  -8   2   2     2981.85     3124.42    288.16 o 
  -7   2   2      374.50      352.88    245.10 o 
  -6   2   2    26678.33    26623.05    381.97 o 
  -5   2   2    22845.45    22830.42    363.03 o 
  -4   2   2     5837.69     5261.86    288.49 o 
  -3   2   2    44879.45    43990.38    516.45 o 
  -2   2   2    10029.80    10423.03    454.36 o 
  -1   2   2    52923.12    55731.82    806.90 o 
   0   2   2   218203.84   228952.17   1864.47 o 
   1   2   2    52773.57    55695.02    825.99 o 
   2   2   2    11312.16    11963.29    447.57 o 
   3   2   2    45116.05    44213.41    583.94 o 
   4   2   2     6134.54     5447.91    317.63 o 
   5   2   2    22918.06    22718.21    359.36 o 
   6   2   2    27024.22    27315.51    359.61 o 
   7   2   2      435.69      484.13    256.01 o 
   8   2   2     2874.40     3367.16    293.45 o 
   9   2   2     1012.20     1287.00    284.23 o 
  10   2   2      843.00      830.06    287.97 o 
  11   2   2      679.50      533.78    296.76 o 
  12   2   2      385.86      260.93    341.71 o 
 -11   3   2      747.20      722.27    320.72 o 
 -10   3   2       93.85      153.16    329.39 o 
  -9   3   2     4208.61     4826.82    340.60 o 
  -8   3   2     1163.15     1035.81    279.60 o 
  -7   3   2      791.59      853.70    253.15 o 
  -6   3   2      993.74     1208.71    258.87 o 
  -5   3   2     6188.37     5841.70    263.21 o 
  -4   3   2     1343.91     1439.32    295.39 o 
  -3   3   2     3580.00     3467.14    315.60 o 
  -2   3   2     6147.16     6473.28    420.64 o 
  -1   3   2     5717.66     6295.60    492.96 o 
   0   3   2    24235.44    28210.62    699.19 o 
   1   3   2     5772.40     6246.48    482.26 o 
   2   3   2     6293.08     6643.53    375.25 o 
   3   3   2     3690.66     3666.03    299.78 o 
   4   3   2     1500.09     1616.30    298.17 o 
   5   3   2     6166.30     5932.52    267.43 o 
   6   3   2      940.13     1076.56    239.69 o 
   7   3   2      832.03     1001.16    254.42 o 
   8   3   2     1151.81     1221.24    286.08 o 
   9   3   2     4133.32     4493.87    302.00 o 
  10   3   2      115.89      112.31    299.39 o 
  11   3   2      707.22      615.18    304.42 o 
 -11   4   2     1564.84     1752.29    348.23 o 
 -10   4   2       44.45       42.16    321.46 o 
  -9   4   2      872.17      939.40    403.11 o 
  -8   4   2     5212.26     5328.99    387.73 o 
  -7   4   2     4066.27     3840.56    263.89 o 
  -6   4   2    15673.41    15079.72    308.19 o 
  -5   4   2    14140.05    14125.22    329.07 o 
  -4   4   2     6280.36     5547.70    309.35 o 
  -3   4   2     9726.17    10169.25    392.80 o 
  -2   4   2    26914.05    26963.71    468.37 o 
  -1   4   2     5294.79     5640.31    461.34 o 
   0   4   2    51271.28    55432.23    799.95 o 
   1   4   2     5805.32     6280.15    508.67 o 
   2   4   2    26333.96    26692.81    523.57 o 
   3   4   2     9319.40     9649.97    391.68 o 
   4   4   2     6428.66     5995.05    303.58 o 
   5   4   2    14033.04    13854.23    329.61 o 
   6   4   2    15738.38    14903.56    322.25 o 
   7   4   2     3991.66     4070.18    289.58 o 
   8   4   2     5224.91     5236.69    297.63 o 
   9   4   2      961.56     1037.57    294.43 o 
  10   4   2       41.61      303.24    331.87 o 
  11   4   2     1603.52     1618.88    299.47 o 
 -11   5   2       48.31      -16.67    340.04 o 
 -10   5   2      582.39      566.20    298.35 o 
  -9   5   2     3014.71     2973.41    316.33 o 
  -8   5   2     1726.18     1316.91    285.51 o 
  -7   5   2     9247.72     9081.74    343.06 o 
  -6   5   2     3201.23     3163.54    245.63 o 
  -5   5   2    17641.86    17409.35    318.09 o 
  -4   5   2    25768.58    25513.97    443.52 o 
  -3   5   2     6591.08     6527.93    347.11 o 
  -2   5   2    13941.23    13646.02    402.25 o 
  -1   5   2    63599.69    65097.28    708.87 o 
   0   5   2     1512.73     1449.69    365.39 o 
   1   5   2    63990.35    65747.35    711.20 o 
   2   5   2    13768.57    13472.12    440.75 o 
   3   5   2     6853.42     6896.83    295.93 o 
   4   5   2    26260.99    26237.78    436.07 o 
   5   5   2    17548.72    17281.39    356.92 o 
   6   5   2     3075.42     2829.53    290.19 o 
   7   5   2     9219.24     9072.73    332.43 o 
   8   5   2     1788.74     1654.07    298.52 o 
   9   5   2     2907.23     2971.20    339.64 o 
  10   5   2      502.47      465.41    365.66 o 
  11   5   2       49.53      363.34    347.86 o 
 -11   6   2       51.67      346.56    319.79 o 
 -10   6   2     1219.41     1265.86    327.93 o 
  -9   6   2      199.77      112.42    300.33 o 
  -8   6   2     1837.28     1713.12    294.38 o 
  -7   6   2     1125.74     1110.74    276.48 o 
  -6   6   2      378.15      312.55    265.42 o 
  -5   6   2     1175.81     1028.96    299.44 o 
  -4   6   2     1757.42     1898.99    333.88 o 
  -3   6   2     9887.50     9709.44    360.06 o 
  -2   6   2     4485.81     4592.55    300.00 o 
  -1   6   2     7786.01     8456.53    406.60 o 
   0   6   2      465.82      411.48    329.25 o 
   1   6   2     7894.42     8514.87    379.29 o 
   2   6   2     4386.50     4624.72    327.49 o 
   3   6   2     9929.72     9415.62    307.32 o 
   4   6   2     1767.18     1774.32    359.16 o 
   5   6   2     1299.55      848.17    325.38 o 
   6   6   2      354.54      148.44    249.35 o 
   7   6   2     1023.25     1121.96    296.00 o 
   8   6   2     1861.05     1952.02    309.92 o 
   9   6   2      203.42      195.02    328.97 o 
  10   6   2     1155.20     1233.63    378.69 o 
  11   6   2       39.55      -86.93    388.37 o 
 -11   7   2      174.92      307.77    446.50 o 
 -10   7   2     1195.87     1668.71    331.55 o 
  -9   7   2     2959.17     3029.90    362.98 o 
  -8   7   2     2185.18     2512.61    334.62 o 
  -7   7   2     4088.73     4505.18    302.05 o 
  -6   7   2     4559.76     5211.86    328.56 o 
  -5   7   2     8012.48     7263.77    385.93 o 
  -4   7   2      312.53      396.29    328.46 o 
  -3   7   2      736.29      563.19    289.17 o 
  -2   7   2     7062.90     7087.46    329.67 o 
  -1   7   2    30474.93    30039.13    474.98 o 
   0   7   2     1378.98     1949.86    309.64 o 
   1   7   2    29852.07    29455.67    492.34 o 
   2   7   2     6937.78     6774.87    334.16 o 
   3   7   2      639.36      557.11    284.84 o 
   4   7   2      377.96      273.85    256.99 o 
   5   7   2     8200.92     7822.65    335.39 o 
   6   7   2     4368.26     4887.89    294.10 o 
   7   7   2     4115.02     4527.78    328.11 o 
   8   7   2     2219.57     2325.13    261.53 o 
   9   7   2     2967.49     2740.87    314.32 o 
  10   7   2     1260.41     2043.55    383.18 o 
  11   7   2      185.60      339.20    400.79 o 
 -10   8   2      227.03      256.03    356.83 o 
  -9   8   2     1113.41      974.40    313.01 o 
  -8   8   2     4003.25     3924.15    337.56 o 
  -7   8   2     1207.15     1000.30    299.90 o 
  -6   8   2     6698.08     6504.89    350.09 o 
  -5   8   2     3011.10     3438.63    289.09 o 
  -4   8   2     2705.56     2360.82    270.73 o 
  -3   8   2    10057.49    10452.31    366.06 o 
  -2   8   2     4251.56     4118.90    276.24 o 
  -1   8   2     8237.39     8018.79    333.79 o 
   0   8   2    41016.93    42328.60    541.59 o 
   1   8   2     8108.17     7765.34    414.77 o 
   2   8   2     4464.86     4249.39    385.46 o 
   3   8   2    10209.25    10158.53    311.11 o 
   4   8   2     2817.63     3020.19    362.33 o 
   5   8   2     2688.88     3021.88    330.97 o 
   6   8   2     7043.03     6956.83    312.79 o 
   7   8   2     1197.66     1062.81    269.48 o 
   8   8   2     3875.79     4209.16    297.14 o 
   9   8   2     1103.41     1204.97    346.13 o 
  10   8   2      220.63       89.08    313.22 o 
 -10   9   2       73.59      216.75    366.94 o 
  -9   9   2      638.63      476.32    327.08 o 
  -8   9   2      335.95      516.25    327.00 o 
  -7   9   2     1379.32     1444.79    250.91 o 
  -6   9   2     1694.55     2076.25    381.35 o 
  -5   9   2     2055.66     1906.99    453.37 o 
  -4   9   2     4290.13     4581.58    322.97 o 
  -3   9   2      198.92      307.69    294.32 o 
  -2   9   2    10361.37     9975.99    342.59 o 
  -1   9   2      876.43     1233.95    381.53 o 
   0   9   2      817.51      940.67    309.53 o 
   1   9   2      922.98     1296.96    310.70 o 
   2   9   2    10125.79     9899.40    324.30 o 
   3   9   2      229.08      437.22    264.98 o 
   4   9   2     4205.54     4208.55    318.20 o 
   5   9   2     1997.12     1606.60    328.15 o 
   6   9   2     1582.86     1822.18    342.81 o 
   7   9   2     1405.93     1471.33    327.55 o 
   8   9   2      290.56       97.12    305.91 o 
   9   9   2      645.94      592.72    324.40 o 
  10   9   2       90.46       -9.73    347.69 o 
  -9  10   2      760.63      522.20    309.44 o 
  -8  10   2     2374.23     2538.81    352.03 o 
  -7  10   2     1208.61     1361.55    250.26 o 
  -6  10   2     3319.71     3172.12    360.21 o 
  -5  10   2     1614.11     1802.61    386.00 o 
  -4  10   2      725.77      700.24    388.95 o 
  -3  10   2      918.35      755.45    269.73 o 
  -2  10   2     6571.79     6795.38    290.16 o 
  -1  10   2     5383.12     5424.99    359.70 o 
   0  10   2     9556.59     9481.88    359.67 o 
   1  10   2     5295.96     5334.25    393.55 o 
   2  10   2     6174.09     6629.58    333.98 o 
   3  10   2      805.55      717.10    303.89 o 
   4  10   2      870.14      763.38    321.86 o 
   5  10   2     1518.13     1644.76    277.05 o 
   6  10   2     3350.76     3437.45    357.56 o 
   7  10   2     1189.48     1384.27    327.44 o 
   8  10   2     2421.14     2808.51    328.27 o 
   9  10   2      805.51      795.25    364.72 o 
  -9  11   2      443.25      247.21    414.89 o 
  -8  11   2      651.28      537.04    396.74 o 
  -7  11   2     4564.57     4979.60    353.23 o 
  -6  11   2      730.60      855.88    395.20 o 
  -5  11   2     1245.17     1445.29    295.51 o 
  -4  11   2     6404.25     6718.58    378.80 o 
  -3  11   2      944.27      712.57    357.54 o 
  -2  11   2     6280.79     6408.52    331.20 o 
  -1  11   2     7302.29     7565.64    362.35 o 
   0  11   2     1156.37     1228.18    323.93 o 
   1  11   2     7413.21     7657.76    357.31 o 
   2  11   2     6449.23     6685.33    421.10 o 
   3  11   2      905.44     1229.26    326.15 o 
   4  11   2     6611.25     6879.66    349.67 o 
   5  11   2     1212.63     1214.94    315.97 o 
   6  11   2      658.66      862.24    296.03 o 
   7  11   2     4586.25     4745.21    354.96 o 
   8  11   2      701.41      634.28    331.96 o 
   9  11   2      442.99      402.78    346.43 o 
  -8  12   2      124.60      165.97    310.63 o 
  -7  12   2      614.55      701.54    293.65 o 
  -6  12   2     1710.07     1861.83    318.56 o 
  -5  12   2      157.16      266.37    359.25 o 
  -4  12   2     1212.79     1534.61    299.85 o 
  -3  12   2     4019.01     4119.67    323.06 o 
  -2  12   2      342.02      572.72    288.59 o 
  -1  12   2      292.97      175.98    324.46 o 
   0  12   2        8.91      217.92    355.04 o 
   1  12   2      337.43      567.44    399.31 o 
   2  12   2      344.55      456.34    391.81 o 
   3  12   2     4030.43     4427.00    409.12 o 
   4  12   2     1235.53     1264.60    391.16 o 
   5  12   2      142.21     -134.26    395.26 o 
   6  12   2     1686.65     1868.50    416.13 o 
   7  12   2      577.42      656.39    352.73 o 
   8  12   2      110.50      194.36    361.63 o 
  -8  13   2      585.86      333.86    375.78 o 
  -7  13   2      792.60      641.00    356.10 o 
  -6  13   2      523.15     1292.04    416.89 o 
  -5  13   2     1370.71     1564.40    344.95 o 
  -4  13   2      116.12      336.97    361.98 o 
  -3  13   2      782.47      876.62    286.23 o 
  -2  13   2     1443.74     1564.85    401.57 o 
  -1  13   2     2560.72     2907.13    306.33 o 
   0  13   2     3580.30     3877.96    398.65 o 
   1  13   2     2652.53     2962.23    391.83 o 
   2  13   2     1386.51     1704.16    354.83 o 
   3  13   2      751.21      503.76    399.19 o 
   4  13   2      118.82      425.94    325.97 o 
   5  13   2     1333.11     1360.10    340.63 o 
   6  13   2      486.42      549.54    347.25 o 
   7  13   2      833.52      991.46    390.93 o 
   8  13   2      564.09      350.32    351.97 o 
  -7  14   2      111.42      253.59    324.14 o 
  -6  14   2     1033.86      858.35    446.38 o 
  -5  14   2      897.37      791.19    306.87 o 
  -4  14   2      395.28      433.96    312.94 o 
  -3  14   2     2921.64     3164.16    421.70 o 
  -2  14   2     1173.05     1173.88    369.96 o 
  -1  14   2     1737.42     1921.13    314.03 o 
   0  14   2     2422.49     2897.99    375.56 o 
   1  14   2     1762.21     2117.53    409.79 o 
   2  14   2     1140.97     1061.00    337.06 o 
   3  14   2     2984.03     2878.78    325.51 o 
   4  14   2      395.30      575.19    370.11 o 
   5  14   2      835.65     1018.32    425.32 o 
   6  14   2     1027.60     1116.91    405.99 o 
   7  14   2      128.27      303.95    377.92 o 
  -6  15   2      185.27       30.49    461.54 o 
  -5  15   2     1304.57     1053.97    344.59 o 
  -4  15   2      818.52      619.52    396.47 o 
  -3  15   2      599.79      671.73    295.67 o 
  -2  15   2     1686.17     1723.78    355.85 o 
  -1  15   2       20.52       77.72    374.01 o 
   0  15   2      687.49      775.06    338.51 o 
   1  15   2       23.89      156.36    414.59 o 
   2  15   2     1591.70     1880.92    391.67 o 
   3  15   2      640.88      677.00    384.17 o 
   4  15   2      858.54      895.99    388.65 o 
   5  15   2     1349.19     1066.32    404.95 o 
   6  15   2      189.23      575.52    530.43 o 
  -5  16   2      267.07       39.31    381.88 o 
  -4  16   2     1006.02     1061.82    466.76 o 
  -3  16   2      610.54      602.24    398.18 o 
  -2  16   2      654.22      644.33    363.31 o 
  -1  16   2     1293.04     1416.33    444.28 o 
   0  16   2      151.24      310.15    395.83 o 
   1  16   2     1244.88      710.95    319.69 o 
   2  16   2      642.40      775.93    436.93 o 
   3  16   2      583.65      498.12    362.26 o 
   4  16   2      932.14      953.35    327.32 o 
   5  16   2      254.99      204.62    416.62 o 
  -3  17   2       91.31      254.74    468.06 o 
  -2  17   2      902.02      765.76    379.34 o 
  -1  17   2      429.64      663.44    370.08 o 
   0  17   2      691.74      715.50    407.19 o 
   1  17   2      461.07      488.68    325.04 o 
   2  17   2      892.05     1003.96    421.81 o 
   3  17   2       82.94      233.63    385.61 o 
   1   0   3    19040.59    22802.96    654.57 o 
   2   0   3      342.64      555.52    313.88 o 
   3   0   3    57937.59    56672.98    575.93 o 
   4   0   3     9000.89     9589.24    331.33 o 
   5   0   3   227952.53   223607.39   1473.87 o 
   6   0   3     5753.15     5519.17    292.79 o 
   7   0   3      456.48      476.68    253.57 o 
   8   0   3      138.26      168.77    265.85 o 
   9   0   3    20407.52    21014.31    340.83 o 
  10   0   3     1641.64     1779.74    293.24 o 
  11   0   3    10319.20    10426.57    372.15 o 
  12   0   3      227.69      333.00    365.03 o 
 -12   1   3     1069.01     1086.06    339.91 o 
 -11   1   3     1276.27     1281.38    326.17 o 
 -10   1   3      689.79      809.72    281.94 o 
  -9   1   3    13838.05    14064.00    366.33 o 
  -8   1   3     3082.92     2853.45    277.64 o 
  -7   1   3    11123.08    11068.31    323.78 o 
  -6   1   3     9849.18     9803.30    312.06 o 
  -5   1   3    24335.21    24781.84    377.73 o 
  -4   1   3       63.08       32.12    247.13 o 
  -3   1   3     5023.53     5389.73    352.30 o 
  -2   1   3    12940.97    13558.12    438.27 o 
  -1   1   3   180485.69   197558.70   1602.65 o 
   0   1   3     1398.88     1950.35    412.23 o 
   1   1   3   180684.56   196525.77   1473.67 o 
   2   1   3    12646.74    13338.98    462.73 o 
   3   1   3     4861.04     5126.59    314.50 o 
   4   1   3       66.19      -30.50    234.02 o 
   5   1   3    24329.01    24419.45    385.12 o 
   6   1   3     9631.73     9544.59    315.76 o 
   7   1   3    11129.35    11049.07    317.40 o 
   8   1   3     3223.20     3187.59    275.45 o 
   9   1   3    14034.57    14424.35    351.50 o 
  10   1   3      696.99      674.44    285.84 o 
  11   1   3     1253.99     1427.20    305.31 o 
  12   1   3     1062.45      839.68    362.25 o 
 -12   2   3      139.64      247.97    347.10 o 
 -11   2   3       90.67      136.34    329.72 o 
 -10   2   3     6800.41     7429.46    316.69 o 
  -9   2   3     2579.27     2710.01    282.72 o 
  -8   2   3    19950.38    19983.32    361.75 o 
  -7   2   3     4285.75     4287.08    294.13 o 
  -6   2   3    16115.41    15936.81    351.65 o 
  -5   2   3     2600.72     2307.94    244.32 o 
  -4   2   3     2247.50     3122.93    262.94 o 
  -3   2   3    16068.80    16724.69    375.39 o 
  -2   2   3    34641.95    36509.78    583.74 o 
  -1   2   3    32490.22    34709.68    710.55 o 
   0   2   3   357880.94   361248.91   2300.30 o 
   1   2   3    32035.22    34078.16    684.76 o 
   2   2   3    35294.03    36845.57    602.92 o 
   3   2   3    16231.47    16558.29    437.31 o 
   4   2   3     2148.14     2902.81    291.73 o 
   5   2   3     2664.12     2396.40    255.01 o 
   6   2   3    15982.48    16338.75    328.91 o 
   7   2   3     4040.40     4137.53    298.07 o 
   8   2   3    19609.41    19697.90    371.56 o 
   9   2   3     2750.57     3189.20    320.63 o 
  10   2   3     6851.98     7017.99    329.68 o 
  11   2   3      105.51      351.77    310.15 o 
  12   2   3      143.26      311.52    336.19 o 
 -11   3   3      661.89      813.30    374.36 o 
 -10   3   3    14488.81    15030.00    407.90 o 
  -9   3   3      688.07      863.02    303.43 o 
  -8   3   3     3316.95     3321.81    284.17 o 
  -7   3   3     2933.79     3003.65    261.31 o 
  -6   3   3    37346.89    36390.68    420.18 o 
  -5   3   3     8299.69     8405.10    335.72 o 
  -4   3   3   224202.11   219284.64   1052.78 o 
  -3   3   3    23174.54    23114.93    422.11 o 
  -2   3   3    55259.83    55866.58    673.75 o 
  -1   3   3     3923.15     4507.21    380.17 o 
   0   3   3      606.97      819.53    437.12 o 
   1   3   3     4062.49     4669.47    506.55 o 
   2   3   3    55052.77    55627.59    664.16 o 
   3   3   3    23866.09    24285.81    439.01 o 
   4   3   3   222969.94   217158.95   1453.10 o 
   5   3   3     8387.18     8570.38    302.75 o 
   6   3   3    37208.17    36380.25    398.28 o 
   7   3   3     3005.12     3037.50    279.59 o 
   8   3   3     3322.28     3470.49    303.47 o 
   9   3   3      694.34      726.67    324.32 o 
  10   3   3    14399.61    14526.18    404.50 o 
  11   3   3      597.15      454.14    303.07 o 
 -11   4   3      198.08      358.49    342.62 o 
 -10   4   3     3245.98     3205.47    313.63 o 
  -9   4   3     3288.13     3307.79    413.54 o 
  -8   4   3    12363.00    12199.06    406.72 o 
  -7   4   3     6568.09     6409.94    291.94 o 
  -6   4   3    19913.81    19260.47    354.91 o 
  -5   4   3     1861.95     1624.91    266.11 o 
  -4   4   3     7058.68     7289.12    300.53 o 
  -3   4   3     4564.72     4779.88    398.67 o 
  -2   4   3    33476.79    34027.29    518.79 o 
  -1   4   3     3731.00     4280.88    397.40 o 
   0   4   3    83225.66    86771.23    946.50 o 
   1   4   3     3729.01     4400.36    421.44 o 
   2   4   3    33350.73    34103.94    599.72 o 
   3   4   3     4685.96     5164.23    332.45 o 
   4   4   3     7087.74     7256.09    310.14 o 
   5   4   3     1775.79     1746.59    257.58 o 
   6   4   3    20925.96    19969.49    333.34 o 
   7   4   3     6714.30     6847.68    313.84 o 
   8   4   3    12633.44    13340.38    346.71 o 
   9   4   3     3300.85     3218.74    308.15 o 
  10   4   3     3225.96     3375.74    344.81 o 
  11   4   3      190.99      358.15    292.52 o 
 -11   5   3     1338.36     1431.78    348.23 o 
 -10   5   3      827.35      863.70    298.55 o 
  -9   5   3    14488.43    14826.54    366.47 o 
  -8   5   3      223.39      284.73    304.31 o 
  -7   5   3     6465.45     6909.67    332.14 o 
  -6   5   3     1694.08     1607.64    249.44 o 
  -5   5   3     2061.61     2217.67    259.42 o 
  -4   5   3     1225.18     1088.89    281.47 o 
  -3   5   3    10213.84    10252.45    333.16 o 
  -2   5   3      617.59      662.49    285.39 o 
  -1   5   3    65324.90    66309.51    730.27 o 
   0   5   3    47179.59    46599.99    638.40 o 
   1   5   3    65580.99    66068.62    708.52 o 
   2   5   3      584.21      663.27    382.12 o 
   3   5   3    10242.30    10017.02    354.96 o 
   4   5   3     1275.97     1125.58    287.49 o 
   5   5   3     2048.84     2187.62    263.34 o 
   6   5   3     1627.14     1646.94    276.14 o 
   7   5   3     6319.66     6616.48    293.90 o 
   8   5   3      177.97      434.23    268.11 o 
   9   5   3    14560.14    14928.94    388.72 o 
  10   5   3      866.93     1179.64    343.36 o 
  11   5   3     1361.41     1123.98    333.81 o 
 -11   6   3     5267.85     4628.21    388.82 o 
 -10   6   3      483.97      528.78    297.23 o 
  -9   6   3     8367.54     8127.75    318.80 o 
  -8   6   3     3269.28     3154.16    275.00 o 
  -7   6   3     1429.46      997.01    312.11 o 
  -6   6   3     2731.30     3094.62    295.93 o 
  -5   6   3    41600.38    39898.05    434.60 o 
  -4   6   3     4916.22     4907.48    354.33 o 
  -3   6   3   100979.45    98852.95    658.51 o 
  -2   6   3     5436.34     6075.50    328.86 o 
  -1   6   3    16416.22    16352.63    446.56 o 
   0   6   3     4078.46     4250.24    355.23 o 
   1   6   3    16938.96    16380.79    480.26 o 
   2   6   3     5314.56     5796.26    365.85 o 
   3   6   3   101522.93    99461.21    657.01 o 
   4   6   3     4899.49     4646.97    376.02 o 
   5   6   3    41442.89    39700.79    521.75 o 
   6   6   3     2704.95     2996.62    281.75 o 
   7   6   3     1543.84     1280.06    292.56 o 
   8   6   3     3280.67     3128.35    323.19 o 
   9   6   3     8371.60     8521.93    374.01 o 
  10   6   3      475.84      807.67    368.48 o 
  11   6   3     5296.61     4821.32    414.55 o 
 -11   7   3      146.27      248.28    382.82 o 
 -10   7   3      421.67      269.36    392.90 o 
  -9   7   3     3439.32     4350.14    349.21 o 
  -8   7   3     5846.50     5631.92    342.18 o 
  -7   7   3     8734.15     8859.90    325.25 o 
  -6   7   3      139.90      152.48    256.92 o 
  -5   7   3     2871.24     2827.78    300.90 o 
  -4   7   3     1576.70     1580.38    329.02 o 
  -3   7   3     2638.78     2639.87    300.54 o 
  -2   7   3     4719.19     4922.84    296.43 o 
  -1   7   3    13368.25    13231.46    387.56 o 
   0   7   3     1003.33     1371.23    328.17 o 
   1   7   3    13940.95    14117.47    414.30 o 
   2   7   3     4569.18     5278.03    379.28 o 
   3   7   3     2661.72     2673.79    283.18 o 
   4   7   3     1576.18     1514.35    278.63 o 
   5   7   3     2842.03     3129.62    303.98 o 
   6   7   3      137.01      187.36    274.51 o 
   7   7   3     8789.32     8992.32    352.65 o 
   8   7   3     6010.72     5975.52    306.34 o 
   9   7   3     3394.09     3739.69    291.09 o 
  10   7   3      386.54      688.31    418.43 o 
  11   7   3      132.20      401.34    447.55 o 
 -10   8   3     4093.17     3875.78    413.40 o 
  -9   8   3      901.68      958.73    317.87 o 
  -8   8   3     4879.92     5387.19    344.05 o 
  -7   8   3      208.14      216.48    300.00 o 
  -6   8   3     1228.76     1368.77    348.24 o 
  -5   8   3     1020.49     1179.61    301.11 o 
  -4   8   3     3025.39     3250.43    288.81 o 
  -3   8   3     1791.50     1890.05    338.26 o 
  -2   8   3     3781.87     3788.79    290.66 o 
  -1   8   3     2359.53     2405.80    347.68 o 
   0   8   3    28728.26    28269.93    474.26 o 
   1   8   3     2466.01     2579.17    316.85 o 
   2   8   3     3929.26     3878.00    325.17 o 
   3   8   3     1883.64     2159.28    306.76 o 
   4   8   3     3021.28     2982.70    337.48 o 
   5   8   3     1028.13      979.87    291.96 o 
   6   8   3     1139.16     1490.29    296.55 o 
   7   8   3      181.26      226.21    288.67 o 
   8   8   3     4911.13     5121.86    354.60 o 
   9   8   3      903.69     1165.39    326.21 o 
  10   8   3     4089.02     4054.91    344.32 o 
 -10   9   3     3606.37     3006.77    389.21 o 
  -9   9   3      833.36      939.55    342.82 o 
  -8   9   3     1118.74     1213.05    334.00 o 
  -7   9   3      883.71      851.61    325.91 o 
  -6   9   3     3496.97     3813.21    328.06 o 
  -5   9   3     3164.64     3498.58    457.31 o 
  -4   9   3    24096.26    23370.16    374.35 o 
  -3   9   3     3489.25     3180.83    311.10 o 
  -2   9   3    26859.77    26627.96    414.42 o 
  -1   9   3     4162.60     4116.63    327.48 o 
   0   9   3      623.13      942.14    305.31 o 
   1   9   3     4292.97     4242.98    331.28 o 
   2   9   3    27529.18    27797.04    492.38 o 
   3   9   3     3388.30     3016.19    302.92 o 
   4   9   3    23806.26    23236.88    442.22 o 
   5   9   3     3020.31     3415.00    366.91 o 
   6   9   3     3661.67     4452.46    353.68 o 
   7   9   3      860.70      784.87    313.14 o 
   8   9   3     1171.26     1347.67    334.30 o 
   9   9   3      824.21      874.02    329.02 o 
  10   9   3     3589.73     3213.05    335.96 o 
  -9  10   3      589.39      714.45    306.76 o 
  -8  10   3     3297.86     3616.84    355.77 o 
  -7  10   3     3751.41     3266.62    341.62 o 
  -6  10   3     2356.01     2855.48    323.84 o 
  -5  10   3     2632.86     3220.65    391.80 o 
  -4  10   3     1061.92     1149.26    352.51 o 
  -3  10   3      239.99      228.30    278.48 o 
  -2  10   3     3595.61     3738.31    319.23 o 
  -1  10   3       73.60       61.65    331.90 o 
   0  10   3    10231.08    10450.56    425.98 o 
   1  10   3       81.31      296.58    332.88 o 
   2  10   3     3500.68     3667.76    319.74 o 
   3  10   3      264.24      420.06    326.26 o 
   4  10   3     1023.66      944.55    328.17 o 
   5  10   3     2720.89     3039.58    303.96 o 
   6  10   3     2245.38     2579.06    350.76 o 
   7  10   3     3725.48     3534.12    342.32 o 
   8  10   3     3353.62     3413.19    333.44 o 
   9  10   3      611.76      597.09    362.38 o 
  -9  11   3     1928.67     1379.34    421.42 o 
  -8  11   3       13.31     -168.14    374.26 o 
  -7  11   3       75.88      153.56    334.47 o 
  -6  11   3      888.13     1016.39    350.52 o 
  -5  11   3      635.31      515.26    305.82 o 
  -4  11   3      551.23      731.55    347.76 o 
  -3  11   3     1900.94     2001.10    357.83 o 
  -2  11   3     1646.30     1982.65    327.64 o 
  -1  11   3     5918.88     6380.46    387.76 o 
   0  11   3     4011.00     4118.66    372.57 o 
   1  11   3     6088.43     6549.30    387.99 o 
   2  11   3     1630.65     1987.53    357.32 o 
   3  11   3     2021.95     2471.51    308.62 o 
   4  11   3      566.98      575.81    315.52 o 
   5  11   3      618.13      747.63    339.50 o 
   6  11   3      873.62      949.01    326.62 o 
   7  11   3       72.49       75.82    342.96 o 
   8  11   3        8.86      152.77    308.13 o 
   9  11   3     1893.46     1732.90    354.45 o 
  -8  12   3      503.47      423.73    308.49 o 
  -7  12   3      393.90      334.11    294.69 o 
  -6  12   3     1123.57     1444.32    333.84 o 
  -5  12   3     7162.30     6949.88    369.39 o 
  -4  12   3     2389.50     2162.36    302.53 o 
  -3  12   3     9266.41     9665.67    370.56 o 
  -2  12   3     2003.27     2025.48    296.67 o 
  -1  12   3     1702.11     1885.27    362.79 o 
   0  12   3     1586.25     1677.41    355.93 o 
   1  12   3     1500.33     1820.07    351.96 o 
   2  12   3     2080.74     1891.61    362.79 o 
   3  12   3     9154.77     9415.72    422.91 o 
   4  12   3     2411.48     2304.44    403.06 o 
   5  12   3     7023.62     7259.85    426.02 o 
   6  12   3     1140.41      883.61    405.41 o 
   7  12   3      403.33      514.25    345.08 o 
   8  12   3      502.39      458.03    354.49 o 
  -8  13   3      983.84      824.18    417.23 o 
  -7  13   3     1522.37     1565.81    363.86 o 
  -6  13   3      862.67      851.53    424.06 o 
  -5  13   3      918.54      985.59    364.97 o 
  -4  13   3       45.75      -36.02    355.20 o 
  -3  13   3      108.13      247.55    301.43 o 
  -2  13   3     1471.23     1532.12    356.67 o 
  -1  13   3     4041.66     3888.25    341.32 o 
   0  13   3       19.55      -12.04    321.27 o 
   1  13   3     4066.74     4092.80    363.48 o 
   2  13   3     1503.53     1894.45    328.21 o 
   3  13   3       97.90      202.01    400.53 o 
   4  13   3       50.19      373.86    324.10 o 
   5  13   3      891.40      860.45    334.76 o 
   6  13   3      847.14      941.74    381.38 o 
   7  13   3     1501.25     1309.39    397.13 o 
   8  13   3      998.99      742.82    356.17 o 
  -7  14   3        4.41       85.21    340.87 o 
  -6  14   3      169.23      823.32    435.47 o 
  -5  14   3       93.52      178.44    324.43 o 
  -4  14   3      255.50       13.61    376.82 o 
  -3  14   3      529.38      282.22    409.70 o 
  -2  14   3      344.89      427.26    403.28 o 
  -1  14   3      391.60      682.27    303.52 o 
   0  14   3     1204.30     1430.07    334.30 o 
   1  14   3      413.43      169.43    370.27 o 
   2  14   3      380.50      386.54    305.76 o 
   3  14   3      509.92      290.70    310.17 o 
   4  14   3      258.29      254.43    408.48 o 
   5  14   3       72.41      505.80    426.47 o 
   6  14   3      162.52      328.67    434.65 o 
   7  14   3        4.23     -114.09    408.33 o 
  -6  15   3      586.97      727.38    414.55 o 
  -5  15   3      748.53      702.81    338.25 o 
  -4  15   3     2787.75     3225.06    409.59 o 
  -3  15   3      620.98      962.62    385.87 o 
  -2  15   3      533.86      698.35    325.96 o 
  -1  15   3      912.40     1023.09    376.05 o 
   0  15   3      101.95      319.28    373.43 o 
   1  15   3      915.51     1119.71    382.37 o 
   2  15   3      516.23      491.57    428.13 o 
   3  15   3      590.12      921.50    380.98 o 
   4  15   3     2786.62     2975.70    448.82 o 
   5  15   3      742.22      777.04    440.30 o 
   6  15   3      592.51      663.91    538.23 o 
  -4  16   3      768.68      628.04    463.44 o 
  -3  16   3      122.21      397.41    363.35 o 
  -2  16   3      115.43      156.36    392.37 o 
  -1  16   3      439.32      609.97    432.97 o 
   0  16   3     2620.32     2544.67    415.96 o 
   1  16   3      459.45      394.83    314.13 o 
   2  16   3      121.49      323.22    435.45 o 
   3  16   3      124.91      245.01    367.99 o 
   4  16   3      752.55      678.88    326.70 o 
  -3  17   3      337.15      522.54    420.86 o 
  -2  17   3      571.15      495.95    381.25 o 
  -1  17   3      196.93      375.83    455.38 o 
   0  17   3      103.31      408.59    406.26 o 
   1  17   3      208.17       40.45    322.23 o 
   2  17   3      572.60      370.82    417.99 o 
   3  17   3      345.07      109.94    468.78 o 
   0   0   4      243.74      348.20    991.46 o 
   1   0   4    10340.39    11221.12    476.34 o 
   2   0   4     4007.09     4180.04    401.42 o 
   3   0   4      957.50     1266.24    279.67 o 
   4   0   4     8374.84     8363.38    297.93 o 
   5   0   4     1344.95     1064.57    265.62 o 
   6   0   4     1755.65     1586.39    255.42 o 
   7   0   4     1173.30     1539.63    246.44 o 
   8   0   4     1061.06     1089.82    250.64 o 
   9   0   4      461.08      434.50    271.99 o 
  10   0   4     2625.19     2566.16    293.07 o 
  11   0   4       47.69      169.83    352.82 o 
  12   0   4      935.47      971.15    353.31 o 
 -12   1   4      936.24      712.12    348.15 o 
 -11   1   4      167.62       19.51    329.63 o 
 -10   1   4     1151.64      929.64    318.44 o 
  -9   1   4     2728.41     3110.03    321.65 o 
  -8   1   4     2024.90     2112.52    272.71 o 
  -7   1   4     6060.37     5614.48    275.48 o 
  -6   1   4     7363.34     7420.31    292.32 o 
  -5   1   4    15265.63    15783.03    364.95 o 
  -4   1   4    13121.41    12319.32    322.20 o 
  -3   1   4     8729.93     8502.25    340.17 o 
  -2   1   4     1418.02     1681.86    381.24 o 
  -1   1   4   165978.73   183462.66   1501.05 o 
   0   1   4     3511.50     4271.29    392.97 o 
   1   1   4   165580.61   180947.94   1351.88 o 
   2   1   4     1506.95     1900.48    362.29 o 
   3   1   4     8480.31     8292.68    343.09 o 
   4   1   4    13408.81    12467.98    325.40 o 
   5   1   4    15244.00    15887.34    340.41 o 
   6   1   4     6949.07     7223.19    299.35 o 
   7   1   4     6098.38     5516.96    310.19 o 
   8   1   4     2063.35     2098.29    292.45 o 
   9   1   4     2835.60     3037.48    273.16 o 
  10   1   4     1132.92     1347.30    285.03 o 
  11   1   4      158.34      208.59    305.00 o 
  12   1   4      905.64      743.37    367.37 o 
 -12   2   4      141.73       91.56    372.38 o 
 -11   2   4     1727.51     1486.50    317.75 o 
 -10   2   4     1320.83     1456.47    326.09 o 
  -9   2   4     2498.93     2459.25    282.68 o 
  -8   2   4     1656.20     2080.46    277.35 o 
  -7   2   4     4586.77     4561.82    298.52 o 
  -6   2   4     1871.09     1842.31    310.79 o 
  -5   2   4    13253.63    12551.13    298.17 o 
  -4   2   4    17580.01    18135.55    337.61 o 
  -3   2   4    13637.81    13649.98    379.41 o 
  -2   2   4    18209.51    19307.10    499.02 o 
  -1   2   4    32132.54    34556.63    695.95 o 
   0   2   4   208169.61   218686.48   1617.47 o 
   1   2   4    30628.13    32727.98    686.87 o 
   2   2   4    17948.73    18951.26    486.45 o 
   3   2   4    14294.04    14568.19    393.87 o 
   4   2   4    17397.53    18120.37    379.18 o 
   5   2   4    13824.72    13200.83    322.96 o 
   6   2   4     1870.83     1865.35    256.40 o 
   7   2   4     4516.13     4876.32    308.89 o 
   8   2   4     1911.80     2486.83    326.69 o 
   9   2   4     2583.43     2459.10    315.85 o 
  10   2   4     1259.73     1349.20    318.09 o 
  11   2   4     1742.12     1698.58    315.83 o 
  12   2   4      122.65      174.64    333.21 o 
 -11   3   4      870.90      900.83    376.85 o 
 -10   3   4      104.36      223.75    318.80 o 
  -9   3   4     7515.08     7258.07    317.90 o 
  -8   3   4      140.35       35.69    264.73 o 
  -7   3   4        4.81       42.93    267.86 o 
  -6   3   4     6064.06     6039.55    274.27 o 
  -5   3   4     2104.13     2272.16    267.11 o 
  -4   3   4     6553.94     7090.13    352.14 o 
  -3   3   4     3312.73     3573.64    293.79 o 
  -2   3   4     3250.40     3723.03    387.53 o 
  -1   3   4     9543.18    10532.91    447.78 o 
   0   3   4     1569.96     2167.55    468.53 o 
   1   3   4     9324.83    10207.31    487.90 o 
   2   3   4     3086.65     3444.50    333.53 o 
   3   3   4     3457.13     3606.22    303.79 o 
   4   3   4     6552.32     7006.44    287.84 o 
   5   3   4     2220.08     2301.17    259.01 o 
   6   3   4     6044.55     6265.49    271.66 o 
   7   3   4        5.50      -19.99    259.49 o 
   8   3   4      164.57      319.00    277.39 o 
   9   3   4     7654.21     7769.85    337.91 o 
  10   3   4      102.52      119.46    327.26 o 
  11   3   4      873.93      768.98    303.40 o 
 -11   4   4     1076.36      994.21    343.36 o 
 -10   4   4      555.65      549.53    270.11 o 
  -9   4   4      341.72      140.93    335.54 o 
  -8   4   4     7008.02     6993.38    327.55 o 
  -7   4   4     2684.00     2990.59    268.53 o 
  -6   4   4    17006.31    16834.67    369.94 o 
  -5   4   4     6512.18     6343.14    266.97 o 
  -4   4   4     4020.89     3961.35    279.87 o 
  -3   4   4     1857.53     1667.32    293.43 o 
  -2   4   4    33827.45    33860.93    522.18 o 
  -1   4   4    18471.56    18660.31    499.62 o 
   0   4   4   112901.97   116584.53   1007.11 o 
   1   4   4    18965.65    19273.94    523.36 o 
   2   4   4    34232.29    34179.38    559.06 o 
   3   4   4     2019.11     1936.49    339.00 o 
   4   4   4     4040.44     3910.78    264.68 o 
   5   4   4     6706.67     6467.36    289.27 o 
   6   4   4    16517.29    16087.17    331.14 o 
   7   4   4     2528.82     2471.12    295.18 o 
   8   4   4     7013.91     7285.87    341.31 o 
   9   4   4      334.15      287.23    284.62 o 
  10   4   4      612.62      577.08    364.38 o 
  11   4   4     1027.94      848.14    330.64 o 
 -11   5   4       86.46       21.46    346.19 o 
 -10   5   4      400.76      472.89    290.51 o 
  -9   5   4     1374.28     1143.10    286.61 o 
  -8   5   4     2678.25     2718.95    315.27 o 
  -7   5   4      389.97      357.08    259.13 o 
  -6   5   4     6608.57     6792.30    268.13 o 
  -5   5   4    17542.37    17013.30    315.39 o 
  -4   5   4    20972.91    21004.66    437.21 o 
  -3   5   4     2067.50     2318.66    283.43 o 
  -2   5   4    35286.54    34190.09    479.46 o 
  -1   5   4    64140.68    65495.89    637.51 o 
   0   5   4     1372.69     1660.39    435.26 o 
   1   5   4    63664.60    63866.32    697.39 o 
   2   5   4    35352.48    34263.87    522.24 o 
   3   5   4     2153.50     2514.67    302.61 o 
   4   5   4    20908.90    20485.38    349.69 o 
   5   5   4    17257.70    16555.90    357.81 o 
   6   5   4     6788.81     7203.52    304.20 o 
   7   5   4      552.12      484.48    263.40 o 
   8   5   4     2781.79     2905.98    283.57 o 
   9   5   4     1339.98     1147.87    328.41 o 
  10   5   4      423.79      573.91    327.46 o 
  11   5   4       83.08       41.80    311.21 o 
 -11   6   4      623.00      519.67    303.34 o 
 -10   6   4      864.86      872.30    298.77 o 
  -9   6   4       56.65      212.25    316.86 o 
  -8   6   4     1090.71     1363.88    284.91 o 
  -7   6   4     3847.15     3744.68    350.54 o 
  -6   6   4      433.73      436.38    266.46 o 
  -5   6   4     4134.62     3790.84    270.04 o 
  -4   6   4     3604.67     3532.96    334.13 o 
  -3   6   4     2669.17     2616.19    301.25 o 
  -2   6   4     1977.84     1913.37    267.82 o 
  -1   6   4      184.28      167.63    334.38 o 
   0   6   4     1422.52     1712.28    358.12 o 
   1   6   4      177.45      255.01    313.63 o 
   2   6   4     1983.41     1974.74    328.06 o 
   3   6   4     2641.83     2638.26    282.13 o 
   4   6   4     3592.20     3295.70    314.74 o 
   5   6   4     4096.00     3940.74    346.60 o 
   6   6   4      415.89      250.93    291.90 o 
   7   6   4     3915.85     3875.26    256.19 o 
   8   6   4     1084.14     1271.26    317.44 o 
   9   6   4       52.56      -36.58    307.33 o 
  10   6   4      903.76      858.34    368.07 o 
  11   6   4      607.68      702.67    391.97 o 
 -11   7   4       94.31      210.58    412.83 o 
 -10   7   4      333.23      423.66    348.86 o 
  -9   7   4     2803.26     3056.30    347.10 o 
  -8   7   4      966.72      906.12    355.09 o 
  -7   7   4    10252.03    10105.78    295.10 o 
  -6   7   4     3702.80     3286.42    294.03 o 
  -5   7   4    10493.38    10329.37    350.73 o 
  -4   7   4     1999.92     1892.85    281.54 o 
  -3   7   4      264.63      228.83    323.50 o 
  -2   7   4     6230.49     6544.51    291.17 o 
  -1   7   4    34964.82    33909.06    552.95 o 
   0   7   4       86.54      134.71    330.28 o 
   1   7   4    35933.68    35273.44    521.91 o 
   2   7   4     6132.55     6701.10    388.65 o 
   3   7   4      331.40      172.88    273.02 o 
   4   7   4     2077.64     1691.95    301.22 o 
   5   7   4    10592.81    10447.28    376.87 o 
   6   7   4     3653.43     3461.77    304.61 o 
   7   7   4    10148.06    10038.79    342.95 o 
   8   7   4     1000.41      771.39    280.95 o 
   9   7   4     2803.74     3212.46    330.95 o 
  10   7   4      328.07      416.81    414.64 o 
  11   7   4      100.67      133.17    449.74 o 
 -10   8   4      436.88      553.05    354.64 o 
  -9   8   4      697.13      430.83    335.28 o 
  -8   8   4     1335.92     1315.89    309.85 o 
  -7   8   4     1489.38     1838.20    267.36 o 
  -6   8   4     2195.08     2699.54    320.59 o 
  -5   8   4     3481.18     3139.49    338.84 o 
  -4   8   4      814.54     1008.18    320.66 o 
  -3   8   4    12970.84    12787.54    361.97 o 
  -2   8   4       47.16      -88.90    262.15 o 
  -1   8   4    13839.46    13921.49    415.65 o 
   0   8   4       19.69       30.80    339.27 o 
   1   8   4    13053.60    13180.23    434.21 o 
   2   8   4       63.59       22.15    366.17 o 
   3   8   4    12507.05    12782.26    399.92 o 
   4   8   4      846.18     1025.30    295.13 o 
   5   8   4     3529.12     3816.19    312.83 o 
   6   8   4     1998.80     2348.30    353.48 o 
   7   8   4     1444.66     1839.53    299.72 o 
   8   8   4     1362.88     1235.24    339.23 o 
   9   8   4      759.00      731.28    317.11 o 
  10   8   4      449.10      439.06    346.19 o 
 -10   9   4      483.10      596.21    377.71 o 
  -9   9   4      239.07      256.65    282.47 o 
  -8   9   4      860.53     1003.24    313.44 o 
  -7   9   4      834.33      754.90    294.68 o 
  -6   9   4     4609.13     4682.00    333.85 o 
  -5   9   4     4357.98     4752.81    413.81 o 
  -4   9   4     1559.56     1603.69    284.07 o 
  -3   9   4     3194.39     3347.02    292.83 o 
  -2   9   4     1552.16     1501.50    301.17 o 
  -1   9   4      537.74      606.56    308.75 o 
   0   9   4      159.72      179.57    376.33 o 
   1   9   4      475.53      596.17    335.66 o 
   2   9   4     1529.54     1578.71    383.81 o 
   3   9   4     3514.96     3325.31    339.57 o 
   4   9   4     1539.80     1368.47    332.99 o 
   5   9   4     4534.49     4777.24    380.59 o 
   6   9   4     4691.45     4833.14    338.47 o 
   7   9   4      863.13      784.70    311.73 o 
   8   9   4      891.42      866.58    336.67 o 
   9   9   4      240.56      447.47    318.87 o 
  10   9   4      460.45      554.31    344.89 o 
  -9  10   4       66.58      -31.76    328.10 o 
  -8  10   4     1653.49     1674.90    326.80 o 
  -7  10   4      788.72      801.80    325.81 o 
  -6  10   4     4599.02     4593.11    365.44 o 
  -5  10   4     1566.70     1610.74    354.59 o 
  -4  10   4     2797.99     2833.19    338.42 o 
  -3  10   4     2861.23     2595.33    348.70 o 
  -2  10   4     8671.44     8759.15    306.51 o 
  -1  10   4     1896.53     2055.28    377.78 o 
   0  10   4    28106.49    26967.27    469.60 o 
   1  10   4     1917.67     2148.77    277.59 o 
   2  10   4     9000.41     9800.47    378.68 o 
   3  10   4     2962.98     2986.88    320.08 o 
   4  10   4     2800.16     3394.24    360.79 o 
   5  10   4     1509.71     1584.27    356.95 o 
   6  10   4     4639.73     4887.83    358.24 o 
   7  10   4      773.48      991.99    323.67 o 
   8  10   4     1681.36     2006.41    320.21 o 
   9  10   4       77.68       16.04    368.95 o 
  -9  11   4      436.06      381.05    338.31 o 
  -8  11   4     1086.61     1272.11    342.22 o 
  -7  11   4     1244.38     1131.95    321.54 o 
  -6  11   4     1557.62     1550.37    308.34 o 
  -5  11   4      501.43      668.84    277.48 o 
  -4  11   4     4211.46     4253.95    407.01 o 
  -3  11   4      125.26      390.11    290.26 o 
  -2  11   4     5238.77     5131.21    302.68 o 
  -1  11   4      819.09      807.58    356.31 o 
   0  11   4     8940.23     8816.63    370.50 o 
   1  11   4      922.99     1103.68    362.25 o 
   2  11   4     4947.40     5194.37    376.60 o 
   3  11   4      102.48       51.06    325.26 o 
   4  11   4     4122.79     4306.08    340.49 o 
   5  11   4      468.50      692.35    332.28 o 
   6  11   4     1533.21     1522.87    335.28 o 
   7  11   4     1286.21     1368.44    338.43 o 
   8  11   4      999.10     1075.71    309.75 o 
   9  11   4      444.46      256.90    372.94 o 
  -8  12   4      485.94      388.23    325.95 o 
  -7  12   4     1090.85     1055.47    296.29 o 
  -6  12   4     1674.63     1480.80    372.16 o 
  -5  12   4     1451.05     1289.36    364.88 o 
  -4  12   4     2304.32     2539.09    288.78 o 
  -3  12   4     1128.69      969.87    322.28 o 
  -2  12   4      633.32      752.37    348.73 o 
  -1  12   4       26.32     -150.53    322.92 o 
   0  12   4      460.85      669.29    344.46 o 
   1  12   4       32.32       74.87    353.69 o 
   2  12   4      547.47      813.88    319.98 o 
   3  12   4     1130.50     1024.64    324.70 o 
   4  12   4     2269.95     2491.52    304.79 o 
   5  12   4     1483.30     1716.49    330.21 o 
   6  12   4     1654.49     1551.54    338.35 o 
   7  12   4     1088.36      999.25    352.35 o 
   8  12   4      481.50      529.53    360.87 o 
  -8  13   4      188.67      297.59    412.54 o 
  -7  13   4     1517.65     1585.71    363.58 o 
  -6  13   4      688.03      572.78    424.22 o 
  -5  13   4     1521.31     1804.10    372.96 o 
  -4  13   4      757.66      887.07    363.06 o 
  -3  13   4      755.08      906.59    301.99 o 
  -2  13   4     1567.84     1659.92    327.74 o 
  -1  13   4     3724.86     3687.52    338.40 o 
   0  13   4      272.97      168.76    320.95 o 
   1  13   4     3672.76     3840.39    338.22 o 
   2  13   4     1544.05     1538.75    336.61 o 
   3  13   4      796.76      807.46    357.41 o 
   4  13   4      803.28      830.40    303.98 o 
   5  13   4     1560.03     1824.74    318.35 o 
   6  13   4      703.26      731.93    382.94 o 
   7  13   4     1438.93     1536.34    380.34 o 
   8  13   4      194.29      364.13    338.72 o 
  -7  14   4     1358.47     1425.48    356.29 o 
  -6  14   4       44.65      -69.39    440.46 o 
  -5  14   4      746.98      829.26    328.37 o 
  -4  14   4      368.99      123.01    373.87 o 
  -3  14   4     2319.48     1944.13    378.79 o 
  -2  14   4      449.30      647.96    326.28 o 
  -1  14   4     3242.62     3475.56    375.89 o 
   0  14   4      245.41      411.03    325.66 o 
   1  14   4     3173.07     3458.61    370.86 o 
   2  14   4      466.14      529.78    330.84 o 
   3  14   4     2324.62     2032.45    345.77 o 
   4  14   4      368.82      182.01    294.63 o 
   5  14   4      730.51      784.92    389.85 o 
   6  14   4       63.04      -71.09    397.69 o 
   7  14   4     1271.41      727.94    416.27 o 
  -6  15   4      289.32      276.40    382.51 o 
  -5  15   4      932.75      752.63    367.21 o 
  -4  15   4        6.43       75.52    389.78 o 
  -3  15   4     1087.56     1320.16    394.36 o 
  -2  15   4      542.54      627.02    323.89 o 
  -1  15   4      167.36      114.45    337.69 o 
   0  15   4      187.39      465.94    346.93 o 
   1  15   4      159.96      484.74    368.30 o 
   2  15   4      558.90      594.63    382.24 o 
   3  15   4      981.76     1419.48    392.49 o 
   4  15   4        5.07      181.40    390.97 o 
   5  15   4      942.33      678.36    441.95 o 
   6  15   4      304.38      380.57    460.63 o 
  -4  16   4      680.17      375.27    461.64 o 
  -3  16   4     1348.73     1037.35    406.34 o 
  -2  16   4      388.10      515.39    360.41 o 
  -1  16   4      755.90      928.79    391.08 o 
   0  16   4      314.62      328.54    353.28 o 
   1  16   4      747.56      605.01    325.24 o 
   2  16   4      388.34      537.94    360.77 o 
   3  16   4     1369.23     1159.40    342.54 o 
   4  16   4      709.05      668.71    326.18 o 
  -2  17   4      821.82      795.38    413.57 o 
  -1  17   4       21.46      196.82    459.63 o 
   0  17   4     2683.46     2443.14    388.98 o 
   1  17   4       25.23      -41.00    345.48 o 
   2  17   4      820.46      966.58    416.17 o 
   1   0   5       90.07       70.74    342.43 o 
   2   0   5      693.92      813.37    343.61 o 
   3   0   5       26.69       27.71    298.14 o 
   4   0   5     1563.82     1600.70    280.65 o 
   5   0   5     2837.81     2969.84    257.24 o 
   6   0   5      388.45      614.97    261.01 o 
   7   0   5     1194.51     1056.31    237.68 o 
   8   0   5      359.35      634.40    262.39 o 
   9   0   5      400.38      552.11    262.34 o 
  10   0   5     1302.06     1708.69    312.21 o 
  11   0   5      349.72      389.64    354.48 o 
  12   0   5      143.74      299.40    358.18 o 
 -12   1   5     1371.08     1353.25    379.18 o 
 -11   1   5     1703.11     1723.53    345.61 o 
 -10   1   5     4364.40     4749.74    353.28 o 
  -9   1   5     7080.51     7250.25    320.31 o 
  -8   1   5     6338.35     6285.09    291.47 o 
  -7   1   5     5908.38     5617.41    264.86 o 
  -6   1   5      890.99      769.46    250.65 o 
  -5   1   5    22048.25    21633.03    406.04 o 
  -4   1   5    22520.85    22227.42    394.95 o 
  -3   1   5    23300.67    23712.66    408.50 o 
  -2   1   5    10572.35    10913.07    415.28 o 
  -1   1   5    73016.02    79542.22    971.14 o 
   0   1   5      179.91      451.80    329.32 o 
   1   1   5    72919.55    78315.05    858.79 o 
   2   1   5    10341.91    10684.19    447.75 o 
   3   1   5    22293.81    22389.17    435.62 o 
   4   1   5    21707.94    20950.95    423.50 o 
   5   1   5    21606.65    20848.71    356.11 o 
   6   1   5     1053.55     1005.70    266.91 o 
   7   1   5     5590.46     5237.22    306.60 o 
   8   1   5     6212.83     6377.92    313.68 o 
   9   1   5     6910.57     7250.76    301.86 o 
  10   1   5     4372.69     4572.30    330.73 o 
  11   1   5     1679.87     1628.66    312.74 o 
  12   1   5     1454.10     1725.13    395.82 o 
 -12   2   5      337.70      189.72    367.17 o 
 -11   2   5     3019.71     2926.49    331.21 o 
 -10   2   5     2228.19     2609.66    322.32 o 
  -9   2   5     8601.69     8817.99    329.27 o 
  -8   2   5     2764.72     3132.12    303.06 o 
  -7   2   5     1738.25     1967.81    277.45 o 
  -6   2   5     7559.10     7477.78    294.43 o 
  -5   2   5    26785.72    25550.12    369.70 o 
  -4   2   5    14493.80    14937.43    339.33 o 
  -3   2   5    21051.82    19960.66    408.80 o 
  -2   2   5    31743.23    32241.40    524.43 o 
  -1   2   5    12186.70    12972.80    469.42 o 
   0   2   5    35052.99    36620.59    692.47 o 
   1   2   5    13003.96    13900.76    527.67 o 
   2   2   5    31036.06    31476.00    599.83 o 
   3   2   5    19687.21    18765.52    469.27 o 
   4   2   5    14436.48    15045.24    359.55 o 
   5   2   5    26458.39    25488.77    389.10 o 
   6   2   5     7653.30     7711.97    285.72 o 
   7   2   5     1819.93     1868.03    255.63 o 
   8   2   5     2978.68     3484.32    323.68 o 
   9   2   5     8838.60     9226.38    350.18 o 
  10   2   5     2264.43     2602.65    336.80 o 
  11   2   5     3010.79     2799.99    336.86 o 
  12   2   5      325.06      415.36    359.52 o 
 -11   3   5      644.60      402.09    345.34 o 
 -10   3   5      316.82      586.84    297.81 o 
  -9   3   5     5138.93     5421.22    316.68 o 
  -8   3   5       50.49      142.29    300.53 o 
  -7   3   5      975.27     1239.23    312.03 o 
  -6   3   5     1169.05     1035.98    232.60 o 
  -5   3   5     1900.46     1677.55    275.82 o 
  -4   3   5     9287.33    10194.79    350.41 o 
  -3   3   5     1094.74     1298.24    279.99 o 
  -2   3   5     2127.80     2442.73    313.17 o 
  -1   3   5    27945.33    28641.18    614.09 o 
   0   3   5      609.80      459.42    382.44 o 
   1   3   5    28231.96    29072.23    606.80 o 
   2   3   5     2216.66     2678.19    356.72 o 
   3   3   5     1136.87     1201.80    268.58 o 
   4   3   5     9331.31    10507.91    323.74 o 
   5   3   5     2018.38     1958.96    263.86 o 
   6   3   5     1168.74     1042.84    270.31 o 
   7   3   5     1166.06     1024.66    268.73 o 
   8   3   5       41.52       72.39    280.66 o 
   9   3   5     5271.16     5570.64    333.91 o 
  10   3   5      290.19      626.90    328.21 o 
  11   3   5      654.21      676.43    308.30 o 
 -11   4   5      477.28      669.82    346.36 o 
 -10   4   5     2010.43     2312.89    289.34 o 
  -9   4   5     3065.59     3005.20    370.39 o 
  -8   4   5      962.74      849.84    336.83 o 
  -7   4   5      231.18      405.01    278.44 o 
  -6   4   5     8033.61     7891.95    323.49 o 
  -5   4   5     8477.65     8320.36    300.51 o 
  -4   4   5    11346.63    11005.94    322.14 o 
  -3   4   5    27856.50    27656.40    409.11 o 
  -2   4   5    30657.80    31295.28    508.77 o 
  -1   4   5    14306.69    14875.82    432.15 o 
   0   4   5     3323.86     4038.55    421.43 o 
   1   4   5    14052.10    14718.45    455.96 o 
   2   4   5    30302.18    30065.77    499.43 o 
   3   4   5    28143.85    27904.18    477.74 o 
   4   4   5    11875.04    11443.88    350.26 o 
   5   4   5     8004.34     7515.52    273.17 o 
   6   4   5     8419.84     8386.89    321.48 o 
   7   4   5      241.89      433.17    276.88 o 
   8   4   5      870.74      715.54    283.11 o 
   9   4   5     3056.98     3089.88    311.06 o 
  10   4   5     1967.42     2069.15    356.28 o 
  11   4   5      516.23      626.55    327.43 o 
 -11   5   5     1217.75     1520.62    354.45 o 
 -10   5   5     3754.80     3904.08    308.17 o 
  -9   5   5     1518.21     1769.20    280.99 o 
  -8   5   5     7173.90     7492.14    362.26 o 
  -7   5   5     3664.24     4272.42    328.13 o 
  -6   5   5     3100.18     3363.62    260.58 o 
  -5   5   5     3612.83     3377.67    268.34 o 
  -4   5   5    25971.31    26122.59    415.90 o 
  -3   5   5    11902.13    12640.17    365.41 o 
  -2   5   5    24375.36    23254.65    440.98 o 
  -1   5   5     9204.10     9136.40    345.33 o 
   0   5   5        4.48      229.54    328.99 o 
   1   5   5     9867.82     9898.84    403.09 o 
   2   5   5    23927.68    22418.06    474.44 o 
   3   5   5    11641.27    12217.64    313.99 o 
   4   5   5    25194.56    24783.34    385.40 o 
   5   5   5     3479.78     3340.42    303.41 o 
   6   5   5     3081.16     3484.31    312.18 o 
   7   5   5     3827.07     4194.49    286.78 o 
   8   5   5     7397.82     7607.52    295.55 o 
   9   5   5     1569.89     1943.44    329.05 o 
  10   5   5     3806.12     3744.38    354.75 o 
  11   5   5     1183.54     1097.97    311.43 o 
 -11   6   5      222.00      361.55    321.72 o 
 -10   6   5     2103.49     2049.73    305.20 o 
  -9   6   5      312.83      340.96    301.03 o 
  -8   6   5     8190.05     8327.67    317.84 o 
  -7   6   5      770.12      699.13    309.66 o 
  -6   6   5     4243.57     4259.10    315.71 o 
  -5   6   5     2962.02     3046.95    280.25 o 
  -4   6   5     5648.82     5596.73    346.08 o 
  -3   6   5       56.54       -0.81    280.41 o 
  -2   6   5     5520.58     4942.89    295.13 o 
  -1   6   5     1508.00     1496.32    288.53 o 
   0   6   5     9508.51     9759.75    425.29 o 
   1   6   5     1347.67     1427.28    320.58 o 
   2   6   5     5749.33     5003.40    361.36 o 
   3   6   5       81.92      -34.57    283.12 o 
   4   6   5     5321.18     5470.25    347.55 o 
   5   6   5     3012.66     3441.85    375.42 o 
   6   6   5     4436.53     4500.83    295.40 o 
   7   6   5      808.85      969.14    291.98 o 
   8   6   5     8260.04     8935.59    340.11 o 
   9   6   5      339.43      216.05    277.73 o 
  10   6   5     2112.45     2193.18    363.78 o 
  11   6   5      239.29      342.43    356.17 o 
 -11   7   5     1190.52      982.04    350.96 o 
 -10   7   5     1694.80     1606.88    358.83 o 
  -9   7   5     1230.65     1027.33    336.17 o 
  -8   7   5     1507.67     1538.52    345.85 o 
  -7   7   5     2703.68     2976.30    293.88 o 
  -6   7   5      507.64      827.48    308.15 o 
  -5   7   5     6499.49     6250.47    325.41 o 
  -4   7   5     7239.69     7224.07    316.92 o 
  -3   7   5    12235.58    11344.31    392.32 o 
  -2   7   5      566.21      695.89    288.53 o 
  -1   7   5     5044.31     4673.54    344.72 o 
   0   7   5     1097.57      845.28    324.74 o 
   1   7   5     5222.21     4958.77    335.27 o 
   2   7   5      386.62      432.96    289.08 o 
   3   7   5    12313.02    11539.96    348.26 o 
   4   7   5     7280.43     7194.76    331.05 o 
   5   7   5     6819.77     7077.39    355.58 o 
   6   7   5      434.53      651.03    279.40 o 
   7   7   5     2722.43     2441.84    300.67 o 
   8   7   5     1561.62     1741.89    295.12 o 
   9   7   5     1131.16      764.32    363.24 o 
  10   7   5     1625.98     1499.81    419.17 o 
  11   7   5     1167.08     1119.81    449.45 o 
 -10   8   5      372.58      434.89    334.52 o 
  -9   8   5     3200.25     3241.03    346.79 o 
  -8   8   5     3851.50     4174.50    316.40 o 
  -7   8   5     4040.72     4289.57    265.89 o 
  -6   8   5     2594.67     2747.73    280.17 o 
  -5   8   5    11934.24    11954.63    363.91 o 
  -4   8   5      125.90      147.49    250.23 o 
  -3   8   5    21380.79    21143.85    392.91 o 
  -2   8   5     6501.34     6425.30    293.44 o 
  -1   8   5     5436.62     5452.91    306.79 o 
   0   8   5    10139.46     9277.12    423.53 o 
   1   8   5     5650.63     5617.51    372.07 o 
   2   8   5     6532.45     6434.29    400.31 o 
   3   8   5    21017.56    21119.47    439.24 o 
   4   8   5      144.40      297.31    288.87 o 
   5   8   5    11593.90    12116.77    387.36 o 
   6   8   5     2692.83     2731.64    357.95 o 
   7   8   5     4099.57     4523.55    310.08 o 
   8   8   5     3896.25     4097.86    347.34 o 
   9   8   5     3219.77     3020.78    355.85 o 
  10   8   5      368.03      362.35    356.86 o 
 -10   9   5      625.90      482.90    414.28 o 
  -9   9   5     3204.46     2914.76    329.15 o 
  -8   9   5       58.24       54.87    337.52 o 
  -7   9   5     3182.11     3121.47    340.20 o 
  -6   9   5     1814.95     2321.41    349.15 o 
  -5   9   5     1303.88     1088.72    458.26 o 
  -4   9   5     1784.21     1900.61    286.97 o 
  -3   9   5     1803.35     1440.07    281.71 o 
  -2   9   5     1032.99     1275.09    288.23 o 
  -1   9   5     3529.35     4053.19    339.47 o 
   0   9   5     3811.58     3826.35    335.88 o 
   1   9   5     3757.72     3905.09    366.49 o 
   2   9   5      970.36     1028.89    338.80 o 
   3   9   5     1839.97     1886.61    364.35 o 
   4   9   5     1863.54     1741.52    336.57 o 
   5   9   5     1238.04     1019.65    357.13 o 
   6   9   5     1748.09     2158.28    292.06 o 
   7   9   5     3330.57     3621.43    305.44 o 
   8   9   5       42.81      289.10    334.95 o 
   9   9   5     3106.17     2794.34    344.53 o 
  10   9   5      635.74      408.31    357.77 o 
  -9  10   5      960.40     1049.33    330.48 o 
  -8  10   5      909.51      897.10    350.75 o 
  -7  10   5      250.33      174.15    323.78 o 
  -6  10   5     2117.94     2034.98    350.68 o 
  -5  10   5      718.39      836.03    351.85 o 
  -4  10   5     8363.79     8529.33    340.86 o 
  -3  10   5     2971.21     3159.64    360.85 o 
  -2  10   5     4883.20     5015.38    331.81 o 
  -1  10   5     1857.32     2281.54    312.32 o 
   0  10   5     3413.93     3405.58    356.47 o 
   1  10   5     1801.29     2481.46    296.59 o 
   2  10   5     4788.08     5329.44    393.24 o 
   3  10   5     3098.14     3174.45    320.61 o 
   4  10   5     8316.85     8352.24    393.11 o 
   5  10   5      674.33      685.28    354.26 o 
   6  10   5     2154.30     2149.53    328.37 o 
   7  10   5      279.15      564.82    298.95 o 
   8  10   5      901.34      831.08    321.90 o 
   9  10   5      968.57      698.10    328.71 o 
  -9  11   5      488.28      498.03    338.62 o 
  -8  11   5     1722.97     1454.81    354.01 o 
  -7  11   5     1754.05     1970.34    341.17 o 
  -6  11   5     2680.36     2741.21    338.55 o 
  -5  11   5     1361.38     1368.05    275.54 o 
  -4  11   5     9089.80    10452.03    439.42 o 
  -3  11   5      418.76      816.62    300.47 o 
  -2  11   5     4791.12     5001.92    333.24 o 
  -1  11   5     6378.17     6600.73    355.05 o 
   0  11   5     1735.23     1385.30    330.04 o 
   1  11   5     6147.58     6748.38    420.33 o 
   2  11   5     4829.55     5218.40    418.74 o 
   3  11   5      383.98      697.74    349.90 o 
   4  11   5     8945.26     9256.59    345.78 o 
   5  11   5     1318.54     1453.01    337.68 o 
   6  11   5     2666.58     2568.93    337.61 o 
   7  11   5     1747.74     1814.73    314.90 o 
   8  11   5     1723.03     1816.16    395.32 o 
   9  11   5      518.47      675.97    380.04 o 
  -8  12   5     1554.14     1313.91    365.34 o 
  -7  12   5       43.50      181.59    320.78 o 
  -6  12   5      551.00      920.34    327.17 o 
  -5  12   5      273.40      615.07    396.34 o 
  -4  12   5      795.38      837.65    280.62 o 
  -3  12   5       28.60       45.39    268.42 o 
  -2  12   5     5882.12     5738.89    375.63 o 
  -1  12   5     4688.32     4839.02    293.26 o 
   0  12   5     2095.29     1963.20    337.91 o 
   1  12   5     4711.56     4853.26    416.46 o 
   2  12   5     6035.45     5872.97    357.58 o 
   3  12   5       17.64       52.45    381.63 o 
   4  12   5      738.30      919.00    352.67 o 
   5  12   5      264.64       72.24    304.27 o 
   6  12   5      541.49      692.01    411.26 o 
   7  12   5       40.69       27.88    378.45 o 
   8  12   5     1592.72     1692.41    383.79 o 
  -8  13   5      712.96      682.96    399.64 o 
  -7  13   5      139.84      364.79    360.61 o 
  -6  13   5      203.35       84.00    302.58 o 
  -5  13   5     4261.41     4460.46    393.02 o 
  -4  13   5      876.33     1175.34    367.58 o 
  -3  13   5     3288.08     3490.38    313.61 o 
  -2  13   5     1540.98     1476.92    262.27 o 
  -1  13   5     1890.27     2417.92    327.37 o 
   0  13   5     3431.59     3074.69    331.08 o 
   1  13   5     1861.36     2101.15    358.45 o 
   2  13   5     1572.39     1691.67    359.77 o 
   3  13   5     3323.23     3532.61    298.67 o 
   4  13   5      859.30      970.77    364.95 o 
   5  13   5     4281.04     4386.80    359.33 o 
   6  13   5      200.80      375.65    383.59 o 
   7  13   5      124.30      130.14    392.59 o 
   8  13   5      689.27      842.12    388.22 o 
  -7  14   5      608.86      539.69    385.56 o 
  -6  14   5     1015.15      941.73    443.08 o 
  -5  14   5     1386.00     1702.25    358.82 o 
  -4  14   5      208.49     -128.33    373.55 o 
  -3  14   5     3484.80     3875.39    383.61 o 
  -2  14   5      672.90      520.51    335.54 o 
  -1  14   5     1282.28     1368.65    362.47 o 
   0  14   5     3413.60     3823.90    380.82 o 
   1  14   5     1281.52     1426.42    364.27 o 
   2  14   5      653.11      978.83    365.43 o 
   3  14   5     3410.46     3964.46    384.25 o 
   4  14   5      214.62      393.23    289.62 o 
   5  14   5     1361.63     1443.98    362.35 o 
   6  14   5     1009.75     1031.95    398.19 o 
   7  14   5      626.77      349.80    373.14 o 
  -6  15   5      234.45      317.89    462.54 o 
  -5  15   5     1100.96      780.10    368.93 o 
  -4  15   5      117.79     -104.67    432.11 o 
  -3  15   5      876.19      618.43    355.47 o 
  -2  15   5      541.87      404.54    384.50 o 
  -1  15   5      944.29     1255.28    374.31 o 
   0  15   5      846.68     1271.76    293.87 o 
   1  15   5      981.60      803.48    381.36 o 
   2  15   5      508.92      541.83    347.69 o 
   3  15   5      829.91      903.13    356.76 o 
   4  15   5      132.38     -147.78    392.07 o 
   5  15   5     1065.20     1011.77    406.22 o 
   6  15   5      229.19       38.21    464.50 o 
  -4  16   5     2015.06     1808.48    406.08 o 
  -3  16   5      738.09      898.62    359.28 o 
  -2  16   5     1655.86     1960.10    406.59 o 
  -1  16   5      780.95      783.63    392.36 o 
   0  16   5      131.45      173.77    350.64 o 
   1  16   5      784.91      300.81    364.62 o 
   2  16   5     1645.14     1812.73    444.98 o 
   3  16   5      714.39      650.58    370.19 o 
   4  16   5     2027.77     1752.90    382.31 o 
  -2  17   5      689.15      657.13    418.46 o 
  -1  17   5      584.49      820.83    376.44 o 
   0  17   5      484.87      435.91    381.01 o 
   1  17   5      569.98      562.55    325.74 o 
   2  17   5      668.03      690.95    414.22 o 
   1   0   6    76712.71    90075.62    935.29 o 
   2   0   6     7295.82     7160.09    386.69 o 
   3   0   6    79941.66    82832.49    726.84 o 
   4   0   6    43948.25    45527.36    508.42 o 
   5   0   6     9001.11     8801.17    325.03 o 
   6   0   6    29274.11    29335.85    454.22 o 
   7   0   6     3425.36     3151.40    293.34 o 
   8   0   6     7760.94     8129.58    323.63 o 
   9   0   6    12373.47    12772.60    339.16 o 
  10   0   6     5620.39     6042.36    346.25 o 
  11   0   6        8.07      -30.94    323.16 o 
  12   0   6       17.96      230.91    338.30 o 
 -12   1   6     1786.05     1881.94    380.03 o 
 -11   1   6     1039.37     1076.08    311.53 o 
 -10   1   6     3763.39     3980.79    319.20 o 
  -9   1   6     5128.38     5062.22    294.52 o 
  -8   1   6     1077.51     1060.52    292.67 o 
  -7   1   6     4496.30     4476.74    271.54 o 
  -6   1   6    16194.82    15354.88    334.46 o 
  -5   1   6     8464.97     8214.17    312.10 o 
  -4   1   6    96190.61    95836.24    637.93 o 
  -3   1   6    19678.38    19856.43    413.96 o 
  -2   1   6    13017.85    13973.72    467.46 o 
  -1   1   6     4098.83     4683.48    423.33 o 
   0   1   6    24699.17    26700.05    598.54 o 
   1   1   6     4412.00     4902.74    408.19 o 
   2   1   6    14300.17    15652.02    476.55 o 
   3   1   6    20715.62    21022.47    453.25 o 
   4   1   6    96546.61    97199.56    693.81 o 
   5   1   6     8647.41     8502.25    283.50 o 
   6   1   6    16455.89    15478.79    339.88 o 
   7   1   6     4598.92     4537.52    333.67 o 
   8   1   6     1018.95     1205.71    303.63 o 
   9   1   6     5168.99     5275.28    273.74 o 
  10   1   6     3868.02     4271.95    332.55 o 
  11   1   6     1055.72     1028.22    293.16 o 
  12   1   6     1794.85     1595.20    363.85 o 
 -12   2   6      211.03      208.67    367.23 o 
 -11   2   6     3573.15     3607.81    340.43 o 
 -10   2   6     1543.94     1565.20    297.32 o 
  -9   2   6     1018.05     1160.81    304.72 o 
  -8   2   6      568.26      709.05    274.82 o 
  -7   2   6     6007.11     6071.69    255.73 o 
  -6   2   6      714.98      705.31    218.85 o 
  -5   2   6    72393.23    72070.35    527.31 o 
  -4   2   6     9440.95     9407.25    304.21 o 
  -3   2   6    40488.49    39429.48    502.15 o 
  -2   2   6      767.47      845.88    385.54 o 
  -1   2   6      695.02      623.16    378.39 o 
   0   2   6     5448.38     5511.00    423.94 o 
   1   2   6      501.93      549.68    313.12 o 
   2   2   6      617.71      745.73    378.21 o 
   3   2   6    40645.49    39844.92    537.75 o 
   4   2   6     9165.76     9543.63    361.66 o 
   5   2   6    71973.39    69791.70    561.20 o 
   6   2   6      552.96      624.28    283.94 o 
   7   2   6     6231.30     6527.42    296.33 o 
   8   2   6      564.51      465.82    304.80 o 
   9   2   6      953.55     1245.36    279.12 o 
  10   2   6     1486.16     1633.99    329.25 o 
  11   2   6     3595.65     3669.37    340.45 o 
  12   2   6      191.12      188.28    356.57 o 
 -11   3   6      396.02      541.63    340.53 o 
 -10   3   6     1510.76     1609.87    303.13 o 
  -9   3   6    11822.64    12444.28    369.43 o 
  -8   3   6     4815.54     5601.12    334.53 o 
  -7   3   6    14801.05    14472.65    340.49 o 
  -6   3   6    14568.45    14505.23    363.35 o 
  -5   3   6    30521.54    29755.77    417.72 o 
  -4   3   6       52.44      206.61    304.69 o 
  -3   3   6     2630.51     2581.29    257.65 o 
  -2   3   6    12259.52    12333.50    382.59 o 
  -1   3   6    83949.38    87317.70    872.65 o 
   0   3   6    62866.38    66936.30    790.75 o 
   1   3   6    85225.25    88187.13    865.72 o 
   2   3   6    12138.80    12271.84    395.84 o 
   3   3   6     2554.66     2405.45    275.77 o 
   4   3   6       30.44      175.37    304.32 o 
   5   3   6    31068.90    30476.28    409.95 o 
   6   3   6    13962.01    14217.91    334.15 o 
   7   3   6    15190.26    14630.83    339.00 o 
   8   3   6     4863.90     5384.00    288.54 o 
   9   3   6    11786.29    12319.35    358.93 o 
  10   3   6     1535.54     1622.74    287.19 o 
  11   3   6      369.24      608.19    305.69 o 
 -11   4   6     1617.93     1645.71    330.37 o 
 -10   4   6     2112.59     2406.22    295.63 o 
  -9   4   6     1075.75     1323.72    359.17 o 
  -8   4   6     5925.76     6286.51    336.30 o 
  -7   4   6     2101.44     2388.68    291.74 o 
  -6   4   6      864.92      920.34    265.08 o 
  -5   4   6    26787.65    25646.79    374.36 o 
  -4   4   6     9634.00     9269.17    302.80 o 
  -3   4   6    42385.44    42212.81    459.08 o 
  -2   4   6     9607.19     9040.30    377.11 o 
  -1   4   6    16157.64    16349.68    403.73 o 
   0   4   6     1605.14     1819.29    371.36 o 
   1   4   6    16049.67    16600.66    507.80 o 
   2   4   6    10085.33     9363.76    344.14 o 
   3   4   6    42111.80    41439.78    553.38 o 
   4   4   6     9701.08     9564.31    382.51 o 
   5   4   6    26991.42    25931.16    384.88 o 
   6   4   6      965.45     1185.36    287.58 o 
   7   4   6     1970.32     2118.65    325.83 o 
   8   4   6     5916.36     6143.06    318.08 o 
   9   4   6     1129.63     1321.59    299.86 o 
  10   4   6     2183.75     2602.42    343.94 o 
  11   4   6     1594.00     1499.85    304.82 o 
 -11   5   6      339.77      198.68    335.48 o 
 -10   5   6     1398.44     1580.68    316.70 o 
  -9   5   6      772.92      812.09    297.61 o 
  -8   5   6     1499.17     1411.25    264.25 o 
  -7   5   6      597.79      660.94    278.45 o 
  -6   5   6    10937.80    10728.66    284.00 o 
  -5   5   6     6963.53     6343.01    268.95 o 
  -4   5   6    20145.36    19448.54    357.48 o 
  -3   5   6    10681.00    10737.84    346.30 o 
  -2   5   6    11183.87    10848.26    351.05 o 
  -1   5   6     1695.55     1572.75    304.01 o 
   0   5   6     1243.41     1311.17    341.35 o 
   1   5   6     1781.81     1702.79    337.38 o 
   2   5   6    11407.63    10841.92    386.40 o 
   3   5   6    10745.36    10858.06    358.76 o 
   4   5   6    19930.30    19216.92    355.30 o 
   5   5   6     6937.04     6534.70    292.53 o 
   6   5   6    11088.95    11333.31    342.06 o 
   7   5   6      579.79      546.06    292.82 o 
   8   5   6     1511.70     1478.30    293.19 o 
   9   5   6      810.58     1076.88    316.06 o 
  10   5   6     1391.14     1463.81    325.62 o 
  11   5   6      275.54      375.48    327.41 o 
 -11   6   6       17.92      -11.86    316.61 o 
 -10   6   6     2564.09     2582.07    333.39 o 
  -9   6   6     4754.28     4860.87    325.01 o 
  -8   6   6    13047.36    13857.13    345.13 o 
  -7   6   6     5047.71     5359.32    271.88 o 
  -6   6   6    10190.22     9687.76    341.54 o 
  -5   6   6     3724.09     3553.94    287.33 o 
  -4   6   6     4003.26     3953.14    288.76 o 
  -3   6   6    11440.20    11068.73    358.53 o 
  -2   6   6    34236.34    34441.96    455.15 o 
  -1   6   6    13893.16    13525.98    354.86 o 
   0   6   6   108469.95   106178.27    979.32 o 
   1   6   6    13249.56    12702.66    402.03 o 
   2   6   6    34821.70    34974.00    534.46 o 
   3   6   6    11033.75    10665.28    378.36 o 
   4   6   6     4187.32     4252.69    359.37 o 
   5   6   6     3578.39     3653.68    307.56 o 
   6   6   6    10324.86    10005.66    314.03 o 
   7   6   6     4756.01     5097.20    338.16 o 
   8   6   6    12929.24    13680.13    362.29 o 
   9   6   6     4891.67     5522.30    345.26 o 
  10   6   6     2558.17     2663.31    352.20 o 
  11   6   6       22.73      368.15    357.42 o 
 -11   7   6     1236.37     1219.69    331.98 o 
 -10   7   6     1032.65     1119.52    358.72 o 
  -9   7   6     1877.47     1938.15    301.25 o 
  -8   7   6      871.04      927.61    305.21 o 
  -7   7   6     2057.15     1879.51    289.36 o 
  -6   7   6     2337.28     2228.79    266.28 o 
  -5   7   6     3018.17     3239.46    305.95 o 
  -4   7   6    17671.75    17350.02    415.30 o 
  -3   7   6    15661.86    15316.65    387.47 o 
  -2   7   6    29790.57    28714.99    426.73 o 
  -1   7   6     1698.55     1602.31    302.52 o 
   0   7   6      122.23      283.01    310.48 o 
   1   7   6     1952.32     2210.29    330.37 o 
   2   7   6    30462.21    30021.32    515.68 o 
   3   7   6    16052.51    15750.24    388.55 o 
   4   7   6    17491.11    17407.84    365.75 o 
   5   7   6     3179.17     3450.97    307.48 o 
   6   7   6     2273.37     2244.84    288.60 o 
   7   7   6     1989.61     2031.90    319.58 o 
   8   7   6      873.54      791.11    325.72 o 
   9   7   6     2022.56     2179.62    324.39 o 
  10   7   6      940.59      586.70    426.71 o 
  11   7   6     1201.14     1062.69    403.58 o 
 -10   8   6      129.61       36.44    330.94 o 
  -9   8   6      174.37       97.73    309.55 o 
  -8   8   6      621.14      381.50    348.33 o 
  -7   8   6     2269.05     2785.13    312.26 o 
  -6   8   6     1375.32     1125.75    267.30 o 
  -5   8   6    14122.95    14601.47    317.46 o 
  -4   8   6     5673.35     6076.44    333.55 o 
  -3   8   6     5811.14     5630.18    295.64 o 
  -2   8   6     1926.76     2438.82    338.68 o 
  -1   8   6     3129.68     2929.16    337.91 o 
   0   8   6     1094.05     1284.47    309.61 o 
   1   8   6     3102.93     2879.66    298.35 o 
   2   8   6     1879.03     2048.30    291.63 o 
   3   8   6     5861.75     5842.91    316.12 o 
   4   8   6     5664.48     5836.08    348.61 o 
   5   8   6    14019.60    14517.18    429.53 o 
   6   8   6     1394.81     1685.13    344.89 o 
   7   8   6     2313.56     2591.68    285.82 o 
   8   8   6      635.90      621.37    299.25 o 
   9   8   6      174.70      244.71    358.17 o 
  10   8   6      125.57       83.21    344.14 o 
 -10   9   6      104.83      -12.19    409.68 o 
  -9   9   6     3527.98     3645.69    362.02 o 
  -8   9   6     3938.78     3950.23    339.23 o 
  -7   9   6     8311.30     8659.88    365.01 o 
  -6   9   6     3256.06     3726.97    325.90 o 
  -5   9   6     2865.02     3457.32    413.39 o 
  -4   9   6     1674.22     1572.34    305.75 o 
  -3   9   6     3280.34     3434.52    299.67 o 
  -2   9   6     8743.79     8927.76    321.82 o 
  -1   9   6    27888.03    28674.41    412.04 o 
   0   9   6    15797.74    15525.86    401.88 o 
   1   9   6    27973.44    28516.65    476.87 o 
   2   9   6     8775.42     8406.72    351.02 o 
   3   9   6     3261.31     3259.25    345.92 o 
   4   9   6     1775.89     1837.68    332.32 o 
   5   9   6     2907.02     3021.28    328.32 o 
   6   9   6     3199.94     3463.96    307.24 o 
   7   9   6     8173.62     8564.06    341.17 o 
   8   9   6     3900.29     3527.47    323.88 o 
   9   9   6     3530.96     3746.01    383.36 o 
  10   9   6      122.92      559.35    395.06 o 
  -9  10   6      397.85      464.94    348.32 o 
  -8  10   6      131.15      421.40    333.49 o 
  -7  10   6      632.90      501.29    324.52 o 
  -6  10   6     1196.74     1511.10    314.55 o 
  -5  10   6     2692.68     3098.38    357.45 o 
  -4  10   6     1549.42     1626.17    295.05 o 
  -3  10   6    13186.29    13412.30    318.05 o 
  -2  10   6     1501.46     1355.09    288.91 o 
  -1  10   6     3625.45     4039.73    361.93 o 
   0  10   6      501.48      404.66    301.95 o 
   1  10   6     3336.56     3403.70    327.15 o 
   2  10   6     1382.63     1016.79    334.39 o 
   3  10   6    13222.13    13432.69    411.80 o 
   4  10   6     1455.49     1518.02    328.39 o 
   5  10   6     2575.14     2731.80    333.17 o 
   6  10   6     1207.03     1289.53    322.71 o 
   7  10   6      593.39      718.79    292.22 o 
   8  10   6      107.38      -51.73    309.76 o 
   9  10   6      407.30      757.97    334.52 o 
  -9  11   6       53.13      244.47    336.87 o 
  -8  11   6      216.63      405.59    329.49 o 
  -7  11   6      239.16      323.99    333.08 o 
  -6  11   6     5448.25     6057.84    423.18 o 
  -5  11   6     1636.25     1509.89    277.59 o 
  -4  11   6     3333.90     4130.27    364.33 o 
  -3  11   6     1250.43     1393.46    306.13 o 
  -2  11   6      592.89      532.56    301.66 o 
  -1  11   6     1115.06     1603.57    347.67 o 
   0  11   6     5380.47     4883.81    343.27 o 
   1  11   6     1067.93     1036.34    348.30 o 
   2  11   6      514.12      234.78    393.14 o 
   3  11   6     1290.78     1476.07    358.96 o 
   4  11   6     3319.17     3625.03    336.61 o 
   5  11   6     1667.12     1633.95    383.17 o 
   6  11   6     5406.62     5708.66    331.80 o 
   7  11   6      249.46      320.76    291.08 o 
   8  11   6      221.62       66.35    396.59 o 
   9  11   6       51.11      415.80    377.61 o 
  -8  12   6     2283.27     2653.90    403.46 o 
  -7  12   6     2540.16     2173.96    313.97 o 
  -6  12   6     1997.81     2158.67    294.13 o 
  -5  12   6     3962.49     4352.61    417.39 o 
  -4  12   6      588.16      537.45    272.13 o 
  -3  12   6     1026.69     1356.20    257.32 o 
  -2  12   6     4257.47     4123.66    341.90 o 
  -1  12   6     7163.51     7202.54    289.89 o 
   0  12   6     6901.66     7297.26    367.37 o 
   1  12   6     6949.40     7369.41    434.91 o 
   2  12   6     4367.12     4470.64    343.15 o 
   3  12   6      948.26     1180.80    390.02 o 
   4  12   6      587.88      330.93    348.11 o 
   5  12   6     3966.06     4423.31    354.51 o 
   6  12   6     2022.35     2285.20    377.90 o 
   7  12   6     2489.79     2698.55    383.77 o 
   8  12   6     2323.17     2180.95    350.96 o 
  -8  13   6      488.88      315.66    332.02 o 
  -7  13   6       69.67      280.71    355.87 o 
  -6  13   6      193.30      174.96    290.76 o 
  -5  13   6      223.07      337.76    335.14 o 
  -4  13   6     3986.39     3809.88    328.29 o 
  -3  13   6      313.89      418.66    300.37 o 
  -2  13   6     1521.17     1783.89    276.76 o 
  -1  13   6      462.76      555.17    271.30 o 
   0  13   6       88.59      154.36    318.43 o 
   1  13   6      469.95      579.91    386.47 o 
   2  13   6     1449.81     1528.13    336.85 o 
   3  13   6      320.29      487.56    399.68 o 
   4  13   6     4043.37     3908.51    382.48 o 
   5  13   6      208.36       59.28    364.57 o 
   6  13   6      192.78      525.09    378.00 o 
   7  13   6       72.18      180.31    390.28 o 
   8  13   6      467.99      643.09    391.04 o 
  -7  14   6     1037.63     1128.74    354.69 o 
  -6  14   6      464.37      302.73    395.45 o 
  -5  14   6     1545.39     1383.50    360.54 o 
  -4  14   6      786.42      965.40    378.23 o 
  -3  14   6      130.83      503.65    375.61 o 
  -2  14   6       62.02       99.83    332.91 o 
  -1  14   6      746.69      886.46    363.11 o 
   0  14   6      139.19      333.24    279.60 o 
   1  14   6      685.57      643.19    362.09 o 
   2  14   6       63.02       21.03    367.98 o 
   3  14   6      106.07       99.26    365.44 o 
   4  14   6      785.61      790.63    337.90 o 
   5  14   6     1513.08     1814.25    382.46 o 
   6  14   6      473.90      426.48    404.18 o 
   7  14   6     1048.25      776.66    353.19 o 
  -6  15   6     1480.53     1338.93    474.41 o 
  -5  15   6      875.63      959.50    374.78 o 
  -4  15   6      882.59      907.31    440.94 o 
  -3  15   6     1186.39     1205.78    359.84 o 
  -2  15   6     2266.19     2266.05    392.82 o 
  -1  15   6     1941.00     2321.70    359.48 o 
   0  15   6     3847.09     4268.18    314.81 o 
   1  15   6     1879.59     2266.80    354.60 o 
   2  15   6     2256.79     2168.70    332.58 o 
   3  15   6     1247.82     1402.54    356.60 o 
   4  15   6      850.15      855.91    362.53 o 
   5  15   6      852.87     1071.94    389.98 o 
   6  15   6     1390.83     1095.93    420.48 o 
  -4  16   6      269.54      299.19    375.84 o 
  -3  16   6      604.05      735.37    367.95 o 
  -2  16   6      221.01      309.38    438.26 o 
  -1  16   6       44.59      -94.38    391.23 o 
   0  16   6      249.90      418.00    388.13 o 
   1  16   6       33.22       41.39    390.29 o 
   2  16   6      218.73      196.96    353.04 o 
   3  16   6      617.36      557.19    394.33 o 
   4  16   6      241.05      345.40    407.32 o 
  -2  17   6      242.83      265.27    411.89 o 
  -1  17   6       89.62      193.20    377.13 o 
   0  17   6      490.47      542.83    367.50 o 
   1  17   6       88.98      259.48    371.50 o 
   2  17   6      229.08      110.23    380.36 o 
   1   0   7        8.53       92.84    344.30 o 
   2   0   7       53.80       88.29    392.56 o 
   3   0   7       28.36       22.23    289.38 o 
   4   0   7     1874.91     1875.57    251.32 o 
   5   0   7     3004.03     2237.67    323.76 o 
   6   0   7     3785.39     3611.25    369.82 o 
   7   0   7     7784.74     7509.61    341.37 o 
   8   0   7       19.34       54.19    306.05 o 
   9   0   7     2740.69     2463.70    318.11 o 
  10   0   7     1278.49     1486.75    347.48 o 
  11   0   7      148.97      378.92    309.21 o 
  12   0   7      253.11      294.68    335.02 o 
 -12   1   7      475.80      183.82    420.20 o 
 -11   1   7     3078.57     2991.76    357.03 o 
 -10   1   7     1206.92     1417.89    288.68 o 
  -9   1   7     6192.39     6878.00    300.20 o 
  -8   1   7     2562.72     2684.19    277.19 o 
  -7   1   7      344.67      537.83    252.32 o 
  -6   1   7     4034.40     4057.75    257.56 o 
  -5   1   7    18377.58    17655.34    306.16 o 
  -4   1   7    21339.65    22312.66    426.43 o 
  -3   1   7    26338.04    26063.66    424.84 o 
  -2   1   7    13772.35    14484.04    521.19 o 
  -1   1   7    28497.32    30787.52    593.11 o 
   0   1   7     5964.03     5983.03    393.84 o 
   1   1   7    27458.19    29427.90    609.12 o 
   2   1   7    12647.89    13272.15    509.54 o 
   3   1   7    26351.36    26538.58    481.09 o 
   4   1   7    22076.25    22705.48    406.13 o 
   5   1   7    18680.25    18305.36    341.48 o 
   6   1   7     4064.46     4025.87    251.83 o 
   7   1   7      301.67      459.58    263.65 o 
   8   1   7     2365.31     2518.13    310.36 o 
   9   1   7     6125.98     6614.04    294.75 o 
  10   1   7     1209.42     1262.71    330.48 o 
  11   1   7     2999.89     2781.75    317.43 o 
  12   1   7      494.25      507.70    363.35 o 
 -11   2   7      331.51      604.71    318.09 o 
 -10   2   7     5069.72     5118.91    311.15 o 
  -9   2   7     4181.44     4316.29    284.30 o 
  -8   2   7     3651.75     3951.03    315.29 o 
  -7   2   7      714.32      837.33    241.14 o 
  -6   2   7     8587.12     8291.08    306.86 o 
  -5   2   7     5463.68     5484.84    261.41 o 
  -4   2   7    26142.70    25502.32    377.81 o 
  -3   2   7     5910.73     6412.95    424.87 o 
  -2   2   7    15261.90    16016.26    452.57 o 
  -1   2   7    53366.73    56333.99    736.91 o 
   0   2   7     2327.61     3003.96    339.33 o 
   1   2   7    52149.98    55069.13    635.18 o 
   2   2   7    15026.49    15807.20    457.10 o 
   3   2   7     5678.28     5989.24    339.21 o 
   4   2   7    26290.29    26256.92    396.96 o 
   5   2   7     5190.44     5087.56    280.35 o 
   6   2   7     8406.45     8567.17    330.90 o 
   7   2   7      597.70      622.29    281.68 o 
   8   2   7     3733.37     3656.08    296.46 o 
   9   2   7     4215.76     4594.94    301.12 o 
  10   2   7     5119.50     5297.37    323.15 o 
  11   2   7      319.81      363.22    352.65 o 
 -11   3   7     1794.22     1466.28    428.83 o 
 -10   3   7      138.61      118.90    280.84 o 
  -9   3   7      975.41     1154.53    281.77 o 
  -8   3   7     5560.73     5285.67    306.54 o 
  -7   3   7     2689.65     2927.71    238.87 o 
  -6   3   7     6797.76     6392.58    318.24 o 
  -5   3   7     1141.88     1091.68    285.70 o 
  -4   3   7     4693.80     5239.24    316.22 o 
  -3   3   7     6029.34     6723.74    337.86 o 
  -2   3   7     5699.12     6118.79    356.64 o 
  -1   3   7    11928.55    11739.39    448.01 o 
   0   3   7     3049.88     3453.49    426.35 o 
   1   3   7    11559.31    11046.46    503.05 o 
   2   3   7     5823.75     6139.85    333.24 o 
   3   3   7     6031.42     6473.04    358.09 o 
   4   3   7     4975.11     5951.49    343.08 o 
   5   3   7     1072.89     1139.92    282.95 o 
   6   3   7     6349.94     5928.65    314.54 o 
   7   3   7     2599.39     2908.11    277.24 o 
   8   3   7     5557.96     5529.25    306.87 o 
   9   3   7      963.39     1248.01    287.37 o 
  10   3   7      126.36      232.29    295.78 o 
  11   3   7     1843.69     1591.24    314.73 o 
 -11   4   7     2397.83     1914.66    334.12 o 
 -10   4   7     4266.01     4161.96    326.40 o 
  -9   4   7     1418.70     1849.01    313.84 o 
  -8   4   7     3368.48     3886.26    353.01 o 
  -7   4   7      106.52      127.31    268.69 o 
  -6   4   7     2674.82     2723.49    296.27 o 
  -5   4   7    16712.31    16366.96    338.39 o 
  -4   4   7     5934.83     6023.78    310.93 o 
  -3   4   7    22571.39    22601.50    392.60 o 
  -2   4   7      784.02      674.73    285.89 o 
  -1   4   7     8890.79     8488.17    376.27 o 
   0   4   7    30562.99    30760.09    530.93 o 
   1   4   7     9227.12     8759.41    439.64 o 
   2   4   7      700.71      563.83    308.16 o 
   3   4   7    22042.91    21729.04    470.42 o 
   4   4   7     5740.99     6131.53    317.66 o 
   5   4   7    17113.71    17023.45    370.12 o 
   6   4   7     2546.27     2534.81    278.00 o 
   7   4   7       77.56      109.75    317.23 o 
   8   4   7     3447.06     3977.76    280.02 o 
   9   4   7     1461.68     1873.36    269.60 o 
  10   4   7     4260.19     4111.08    343.13 o 
  11   4   7     2388.21     1843.70    314.22 o 
 -11   5   7     2409.02     1938.58    371.34 o 
 -10   5   7      966.72     1104.87    284.76 o 
  -9   5   7     6283.68     6425.76    350.54 o 
  -8   5   7     2380.64     2645.42    259.27 o 
  -7   5   7     3190.61     3292.06    293.67 o 
  -6   5   7      557.21      541.95    254.81 o 
  -5   5   7    10290.92     9589.35    296.79 o 
  -4   5   7      673.67      558.99    279.11 o 
  -3   5   7    14397.50    14496.82    321.84 o 
  -2   5   7      140.82      213.59    291.45 o 
  -1   5   7    32878.67    32912.70    487.05 o 
   0   5   7    37568.96    38168.95    520.65 o 
   1   5   7    33511.61    34040.29    566.87 o 
   2   5   7      173.68      175.77    327.14 o 
   3   5   7    14623.69    14313.40    359.34 o 
   4   5   7      755.83      606.22    232.82 o 
   5   5   7    10227.70     9551.10    354.55 o 
   6   5   7      494.73      484.09    284.53 o 
   7   5   7     3360.86     3492.47    294.46 o 
   8   5   7     2412.34     2672.27    289.90 o 
   9   5   7     6406.98     6225.66    339.84 o 
  10   5   7      906.39     1040.50    340.50 o 
  11   5   7     2351.45     1932.50    326.87 o 
 -11   6   7      142.39      269.37    315.16 o 
 -10   6   7     1194.62     1538.77    325.21 o 
  -9   6   7     2190.30     2225.13    273.19 o 
  -8   6   7     1845.69     2135.42    288.98 o 
  -7   6   7     3600.34     3652.18    347.88 o 
  -6   6   7     1276.21     1390.71    254.99 o 
  -5   6   7       76.17      -39.48    357.33 o 
  -4   6   7     1376.60     1592.52    294.20 o 
  -3   6   7     1407.69     1788.33    298.25 o 
  -2   6   7     8818.64     8839.94    323.45 o 
  -1   6   7      356.47      517.11    277.16 o 
   0   6   7     2357.94     1661.60    331.19 o 
   1   6   7      312.97      478.57    305.59 o 
   2   6   7     8956.82     9046.14    388.90 o 
   3   6   7     1391.79     1628.48    295.71 o 
   4   6   7     1459.21     1642.44    270.90 o 
   5   6   7      101.68       53.53    266.28 o 
   6   6   7     1246.10      993.85    277.49 o 
   7   6   7     3676.86     3633.56    288.52 o 
   8   6   7     1801.07     2293.69    335.28 o 
   9   6   7     2153.78     2070.69    326.28 o 
  10   6   7     1181.40     1354.98    343.98 o 
  11   6   7      152.36       46.92    431.29 o 
 -11   7   7     1000.75      722.71    322.33 o 
 -10   7   7     1190.30     1076.83    351.42 o 
  -9   7   7     3005.01     3120.13    339.92 o 
  -8   7   7      180.04      400.76    309.25 o 
  -7   7   7      957.57      704.75    265.58 o 
  -6   7   7     4159.30     4560.99    350.51 o 
  -5   7   7     2584.31     2849.44    306.47 o 
  -4   7   7    26776.18    26651.06    405.15 o 
  -3   7   7     8882.23     9142.67    373.06 o 
  -2   7   7    20270.31    19253.49    371.28 o 
  -1   7   7       51.48       25.74    295.15 o 
   0   7   7    37659.11    35973.66    511.13 o 
   1   7   7       29.65     -143.19    299.97 o 
   2   7   7    20160.79    19752.29    470.51 o 
   3   7   7     8793.53     8619.77    330.03 o 
   4   7   7    26470.39    25815.71    496.10 o 
   5   7   7     2558.13     2866.53    312.21 o 
   6   7   7     4417.27     4505.13    310.17 o 
   7   7   7     1050.66      941.45    320.59 o 
   8   7   7      198.09      286.66    323.72 o 
   9   7   7     3037.12     3469.20    338.19 o 
  10   7   7     1221.04     1328.56    345.09 o 
  11   7   7      979.54      934.82    368.84 o 
 -10   8   7     2151.63     1933.73    373.27 o 
  -9   8   7      863.72      805.05    339.36 o 
  -8   8   7     3206.14     2967.64    328.32 o 
  -7   8   7     2686.51     3031.81    361.62 o 
  -6   8   7     9076.01     9299.87    329.64 o 
  -5   8   7     1131.70     1090.55    306.81 o 
  -4   8   7    13773.15    13653.13    379.16 o 
  -3   8   7      529.87      631.49    276.89 o 
  -2   8   7    13433.67    13234.64    350.55 o 
  -1   8   7     1640.96     2005.69    302.39 o 
   0   8   7      718.19      797.74    307.49 o 
   1   8   7     1488.24     1591.55    311.85 o 
   2   8   7    13681.06    13386.07    412.73 o 
   3   8   7      522.37      647.00    342.34 o 
   4   8   7    14075.08    14245.21    361.60 o 
   5   8   7     1257.44     1341.00    338.63 o 
   6   8   7     9021.59     9615.58    365.98 o 
   7   8   7     2655.45     2565.05    278.18 o 
   8   8   7     3168.52     3050.66    299.81 o 
   9   8   7      833.70      841.42    364.29 o 
  10   8   7     2116.98     2260.39    339.80 o 
 -10   9   7     1107.95      971.49    342.55 o 
  -9   9   7      791.93      903.09    307.98 o 
  -8   9   7     2101.27     2028.88    333.39 o 
  -7   9   7      171.40      243.79    342.68 o 
  -6   9   7      729.64      683.62    306.09 o 
  -5   9   7      414.68      546.87    315.13 o 
  -4   9   7      246.23      382.01    250.83 o 
  -3   9   7     2034.89     2091.22    288.35 o 
  -2   9   7     3855.21     3490.69    267.18 o 
  -1   9   7     8312.85     8074.80    323.05 o 
   0   9   7     4934.48     5445.18    372.10 o 
   1   9   7     8282.33     8240.82    419.09 o 
   2   9   7     3859.73     3713.51    389.25 o 
   3   9   7     2138.83     2525.64    331.68 o 
   4   9   7      250.80      160.08    362.17 o 
   5   9   7      410.89      520.42    356.41 o 
   6   9   7      713.47      835.75    316.64 o 
   7   9   7      136.36       50.23    328.65 o 
   8   9   7     2133.33     1821.22    308.43 o 
   9   9   7      749.25      848.41    408.56 o 
  10   9   7     1123.51     1211.47    362.76 o 
  -9  10   7      881.43      720.76    340.60 o 
  -8  10   7     1344.42     1420.13    345.87 o 
  -7  10   7     1068.90      949.66    362.40 o 
  -6  10   7      374.06      326.14    309.78 o 
  -5  10   7     7220.00     7239.09    411.27 o 
  -4  10   7     2839.81     3115.48    365.85 o 
  -3  10   7     5140.67     5647.89    336.24 o 
  -2  10   7     5323.19     5558.00    314.30 o 
  -1  10   7     9821.93    10096.78    387.05 o 
   0  10   7      209.98      380.99    306.46 o 
   1  10   7     9815.57     9843.86    363.56 o 
   2  10   7     5451.14     5685.32    359.07 o 
   3  10   7     4756.37     5390.45    363.92 o 
   4  10   7     2694.91     2772.50    311.42 o 
   5  10   7     7081.57     7195.95    424.10 o 
   6  10   7      384.00      591.01    336.52 o 
   7  10   7     1155.64     1218.19    338.09 o 
   8  10   7     1385.20     1390.10    298.67 o 
   9  10   7      825.03     1065.19    368.08 o 
  -9  11   7     1861.06     1646.17    411.68 o 
  -8  11   7     1324.05     1432.21    354.65 o 
  -7  11   7      958.83      737.21    363.67 o 
  -6  11   7     1626.60     1556.89    298.99 o 
  -5  11   7     6459.58     7041.71    309.38 o 
  -4  11   7      478.35      585.97    291.09 o 
  -3  11   7     6675.49     6949.66    392.04 o 
  -2  11   7      309.92      260.85    253.79 o 
  -1  11   7     4460.73     4927.79    326.98 o 
   0  11   7     1485.27     1366.85    329.78 o 
   1  11   7     4711.22     4928.54    410.43 o 
   2  11   7      293.42      550.81    347.91 o 
   3  11   7     6577.51     6756.76    337.38 o 
   4  11   7      512.47      560.53    257.85 o 
   5  11   7     6455.47     6363.91    349.55 o 
   6  11   7     1626.69     1678.23    302.03 o 
   7  11   7      979.24     1134.37    289.34 o 
   8  11   7     1275.12     1361.79    400.81 o 
   9  11   7     1806.05     1813.11    369.17 o 
  -8  12   7      241.76      188.72    348.99 o 
  -7  12   7     1108.16     1195.90    301.85 o 
  -6  12   7      298.31      482.56    335.79 o 
  -5  12   7      300.44      345.78    394.05 o 
  -4  12   7      150.74      239.89    348.53 o 
  -3  12   7     1118.92     1166.26    289.29 o 
  -2  12   7     2741.94     3045.38    287.55 o 
  -1  12   7     1609.39     1677.58    362.70 o 
   0  12   7     2554.69     2947.52    345.01 o 
   1  12   7     1685.99     2083.43    363.78 o 
   2  12   7     2779.79     3128.16    334.17 o 
   3  12   7     1170.52     1048.90    384.38 o 
   4  12   7      139.46      330.94    394.79 o 
   5  12   7      266.04      394.21    328.80 o 
   6  12   7      302.17      473.41    357.97 o 
   7  12   7     1089.15      912.78    353.83 o 
   8  12   7      217.25       76.55    356.50 o 
  -8  13   7      112.22      211.71    329.67 o 
  -7  13   7     1654.33     1525.33    370.04 o 
  -6  13   7      668.37      917.76    332.66 o 
  -5  13   7      581.79      720.80    308.09 o 
  -4  13   7     2590.08     2601.11    344.24 o 
  -3  13   7     2120.76     2075.82    269.83 o 
  -2  13   7     1248.26     1310.11    360.83 o 
  -1  13   7     3067.92     3165.70    267.79 o 
   0  13   7      858.99     1145.76    292.38 o 
   1  13   7     3022.27     2852.19    392.86 o 
   2  13   7     1251.54     1645.05    362.47 o 
   3  13   7     2204.53     2364.12    409.67 o 
   4  13   7     2516.83     2208.13    369.42 o 
   5  13   7      609.28      800.27    364.51 o 
   6  13   7      657.10      575.51    345.09 o 
   7  13   7     1659.24     1608.34    336.25 o 
   8  13   7       95.17      171.09    393.25 o 
  -7  14   7     1174.98     1068.17    419.93 o 
  -6  14   7     1320.82     1164.24    367.20 o 
  -5  14   7      872.91      998.12    324.62 o 
  -4  14   7     4693.98     4678.88    352.44 o 
  -3  14   7      375.40       45.61    376.74 o 
  -2  14   7     3064.20     3231.72    355.85 o 
  -1  14   7      611.76      604.54    310.39 o 
   0  14   7     1500.94     1671.68    291.47 o 
   1  14   7      622.81      804.21    407.91 o 
   2  14   7     3107.62     2922.26    352.93 o 
   3  14   7      378.33      333.57    337.03 o 
   4  14   7     4598.70     4954.00    365.67 o 
   5  14   7      931.19     1127.04    432.75 o 
   6  14   7     1321.76      959.09    404.85 o 
   7  14   7     1188.75     1033.94    393.09 o 
  -6  15   7      525.16      376.76    424.28 o 
  -5  15   7      242.17      294.45    329.50 o 
  -4  15   7      255.65      341.99    392.12 o 
  -3  15   7       53.66      220.78    353.75 o 
  -2  15   7     1946.89     1882.02    387.41 o 
  -1  15   7      379.31      617.63    348.65 o 
   0  15   7      551.29      568.12    289.59 o 
   1  15   7      387.48      429.90    341.28 o 
   2  15   7     1995.38     2286.72    362.64 o 
   3  15   7       63.80       57.00    346.98 o 
   4  15   7      233.60      334.81    329.27 o 
   5  15   7      233.20      210.40    400.89 o 
   6  15   7      541.75      366.40    414.66 o 
  -4  16   7      626.52      705.15    412.16 o 
  -3  16   7     1095.07     1001.28    392.17 o 
  -2  16   7     1270.66     1325.42    357.25 o 
  -1  16   7      591.81      544.45    396.50 o 
   0  16   7      130.27      197.29    358.76 o 
   1  16   7      623.49      760.68    337.31 o 
   2  16   7     1248.86      973.27    363.30 o 
   3  16   7     1032.01      785.19    444.36 o 
   4  16   7      629.91      430.91    413.05 o 
  -2  17   7      253.31      578.62    461.04 o 
  -1  17   7      726.45      830.42    457.34 o 
   0  17   7      945.34     1294.20    370.56 o 
   1  17   7      715.93      593.10    347.00 o 
   2  17   7      243.62      408.89    348.48 o 
   1   0   8     3324.51     3609.60    462.03 o 
   2   0   8    11680.02    11920.79    439.65 o 
   3   0   8     3969.00     4087.52    374.87 o 
   4   0   8     7036.08     7609.73    349.76 o 
   5   0   8     4968.26     4802.59    280.87 o 
   6   0   8     8317.46     7790.02    329.01 o 
   7   0   8     3842.88     4068.11    301.46 o 
   8   0   8     3047.67     3454.97    301.17 o 
   9   0   8      329.95      391.48    286.36 o 
  10   0   8     1672.13     1810.80    304.27 o 
  11   0   8     3571.85     3406.13    334.57 o 
  12   0   8      148.03      187.44    351.85 o 
 -12   1   8      107.02      -96.78    386.30 o 
 -11   1   8       80.47      122.65    334.77 o 
 -10   1   8     1100.98     1061.84    302.61 o 
  -9   1   8       89.89      156.08    267.02 o 
  -8   1   8     6513.42     6198.57    279.51 o 
  -7   1   8     3088.73     3291.76    267.77 o 
  -6   1   8    12036.29    12819.82    303.86 o 
  -5   1   8     6071.63     5857.79    304.66 o 
  -4   1   8    17964.27    18556.51    406.97 o 
  -3   1   8     3497.14     3386.36    306.53 o 
  -2   1   8     8359.64     8945.23    428.57 o 
  -1   1   8     4623.98     5494.38    414.29 o 
   0   1   8    12318.97    13213.97    450.78 o 
   1   1   8     4767.89     5672.16    440.00 o 
   2   1   8     7703.75     8169.72    418.77 o 
   3   1   8     3527.00     3368.53    281.17 o 
   4   1   8    17357.38    17845.54    353.74 o 
   5   1   8     5966.27     5915.20    258.65 o 
   6   1   8    12430.68    13081.19    292.77 o 
   7   1   8     3265.17     3327.06    259.15 o 
   8   1   8     6833.32     6648.93    331.20 o 
   9   1   8       59.85      218.21    284.10 o 
  10   1   8     1158.32     1281.66    293.65 o 
  11   1   8       85.04      101.07    324.60 o 
  12   1   8      115.34      190.22    327.99 o 
 -11   2   8      332.73      270.27    338.86 o 
 -10   2   8      222.58      273.64    297.06 o 
  -9   2   8     2791.82     2692.76    271.62 o 
  -8   2   8     1495.47     1801.85    265.68 o 
  -7   2   8     1435.82     1420.46    286.48 o 
  -6   2   8    11355.47    11470.99    342.47 o 
  -5   2   8    12501.21    12799.38    310.47 o 
  -4   2   8    11261.81    11360.76    325.42 o 
  -3   2   8    16327.93    16787.57    457.27 o 
  -2   2   8     6812.40     6928.42    323.40 o 
  -1   2   8     4764.82     4859.52    397.30 o 
   0   2   8    61365.57    65190.64    677.54 o 
   1   2   8     5716.08     6054.66    371.32 o 
   2   2   8     6993.64     7073.68    350.27 o 
   3   2   8    16447.74    16927.78    398.85 o 
   4   2   8    11744.22    12120.90    332.44 o 
   5   2   8    12018.13    12055.12    305.29 o 
   6   2   8    11503.43    11396.58    321.67 o 
   7   2   8     1523.96     1744.73    285.75 o 
   8   2   8     1356.34     1421.24    285.80 o 
   9   2   8     2695.38     2723.78    289.05 o 
  10   2   8      237.30      133.79    268.99 o 
  11   2   8      284.27      369.05    330.29 o 
 -11   3   8       25.63      162.72    417.11 o 
 -10   3   8      683.83      706.40    298.97 o 
  -9   3   8     2891.81     2986.92    324.76 o 
  -8   3   8     1056.89      897.13    277.46 o 
  -7   3   8     1766.22     1987.71    292.28 o 
  -6   3   8     3881.00     4097.07    307.40 o 
  -5   3   8      957.50     1172.71    286.71 o 
  -4   3   8     8581.49     8597.35    375.00 o 
  -3   3   8     2885.23     3247.22    250.72 o 
  -2   3   8     6234.58     6543.85    311.72 o 
  -1   3   8    18984.04    19602.51    471.00 o 
   0   3   8        4.66      133.26    331.37 o 
   1   3   8    19262.60    19653.61    449.62 o 
   2   3   8     5979.85     5938.42    426.66 o 
   3   3   8     2718.24     2943.56    372.46 o 
   4   3   8     8715.12     8963.75    361.23 o 
   5   3   8      963.82     1116.24    307.75 o 
   6   3   8     3881.27     3889.96    290.02 o 
   7   3   8     1805.98     1919.42    324.86 o 
   8   3   8     1022.17      795.98    341.75 o 
   9   3   8     2966.90     2910.70    273.20 o 
  10   3   8      704.90      864.81    325.81 o 
  11   3   8       19.17       52.92    321.66 o 
 -11   4   8      770.02     1105.58    385.52 o 
 -10   4   8      164.27      172.80    301.16 o 
  -9   4   8     7852.83     7852.79    410.79 o 
  -8   4   8     1383.36     1463.10    336.50 o 
  -7   4   8     8178.88     8522.02    275.45 o 
  -6   4   8     1504.43     1631.23    275.99 o 
  -5   4   8    12109.65    12071.69    305.11 o 
  -4   4   8     3843.34     4288.28    280.32 o 
  -3   4   8    17772.34    16811.63    373.18 o 
  -2   4   8     4512.76     4581.79    294.27 o 
  -1   4   8    17196.08    16725.26    449.14 o 
   0   4   8    16152.14    15927.80    462.80 o 
   1   4   8    16195.53    15893.12    406.14 o 
   2   4   8     4764.15     5069.62    332.18 o 
   3   4   8    17750.17    16631.83    441.17 o 
   4   4   8     3902.39     4511.14    325.32 o 
   5   4   8    12123.76    11819.35    343.26 o 
   6   4   8     1447.06     1396.13    296.11 o 
   7   4   8     8006.90     8383.64    320.75 o 
   8   4   8     1556.74     1447.60    269.67 o 
   9   4   8     8041.96     7845.24    304.28 o 
  10   4   8      172.24      102.78    314.75 o 
  11   4   8      801.96      907.21    307.01 o 
 -11   5   8      649.35      735.72    327.31 o 
 -10   5   8      159.59      610.37    329.41 o 
  -9   5   8     2521.54     2744.27    303.37 o 
  -8   5   8     2419.50     2626.21    313.48 o 
  -7   5   8     4086.32     4248.12    282.62 o 
  -6   5   8     5265.15     4917.40    288.23 o 
  -5   5   8     3983.59     3940.69    265.82 o 
  -4   5   8     5678.98     5794.37    338.08 o 
  -3   5   8     3651.83     3666.20    268.63 o 
  -2   5   8    12936.77    12925.68    356.60 o 
  -1   5   8    40839.08    40195.87    508.68 o 
   0   5   8     3598.48     3255.69    316.36 o 
   1   5   8    40274.06    39609.18    578.25 o 
   2   5   8    12743.95    12716.92    341.13 o 
   3   5   8     3886.94     3901.95    375.27 o 
   4   5   8     5971.43     5899.69    327.82 o 
   5   5   8     4423.54     4315.39    341.82 o 
   6   5   8     4956.89     4572.71    283.91 o 
   7   5   8     4081.30     4198.68    295.62 o 
   8   5   8     2375.39     2627.11    269.55 o 
   9   5   8     2419.01     2825.72    348.73 o 
  10   5   8      128.56       33.48    348.15 o 
  11   5   8      642.26      634.41    327.81 o 
 -11   6   8     1013.01      784.92    324.02 o 
 -10   6   8      695.35      725.69    295.17 o 
  -9   6   8        0.73        8.82    292.83 o 
  -8   6   8     1295.05     1373.79    282.14 o 
  -7   6   8      380.78      573.33    305.29 o 
  -6   6   8      189.86      110.96    267.29 o 
  -5   6   8     9534.06     9529.87    377.56 o 
  -4   6   8      438.53      408.79    290.94 o 
  -3   6   8     9641.04     9360.44    326.75 o 
  -2   6   8     5904.30     6071.32    315.51 o 
  -1   6   8     5164.11     5062.51    329.13 o 
   0   6   8     3805.67     3922.95    321.26 o 
   1   6   8     4918.51     4697.07    341.32 o 
   2   6   8     5853.28     6259.67    372.36 o 
   3   6   8     9537.87     8900.34    337.42 o 
   4   6   8      377.63      448.97    327.95 o 
   5   6   8     9819.83     9610.84    310.92 o 
   6   6   8      187.49      247.25    277.70 o 
   7   6   8      344.21      462.23    277.76 o 
   8   6   8     1360.68     1208.57    304.90 o 
   9   6   8        2.31      168.61    353.94 o 
  10   6   8      686.02      880.66    377.88 o 
  11   6   8     1059.29     1012.32    410.14 o 
 -11   7   8      203.45      430.87    371.01 o 
 -10   7   8     2399.94     2561.06    353.58 o 
  -9   7   8     2199.59     2301.45    343.33 o 
  -8   7   8     6639.60     6703.31    364.50 o 
  -7   7   8      696.69      889.20    318.22 o 
  -6   7   8    11968.74    12067.90    339.69 o 
  -5   7   8     3691.89     3226.19    286.50 o 
  -4   7   8     8733.96     8555.09    292.36 o 
  -3   7   8      453.67      460.74    333.64 o 
  -2   7   8    14153.34    13990.84    369.35 o 
  -1   7   8     1544.53     1515.27    300.40 o 
   0   7   8    15533.00    14992.65    359.62 o 
   1   7   8     1621.06     1652.87    299.04 o 
   2   7   8    14095.64    13702.62    413.51 o 
   3   7   8      492.19      544.07    304.53 o 
   4   7   8     8681.46     8468.11    414.30 o 
   5   7   8     3539.68     3395.30    331.21 o 
   6   7   8    11747.20    11798.54    370.50 o 
   7   7   8      742.53      909.81    274.83 o 
   8   7   8     6776.82     6782.83    313.28 o 
   9   7   8     2223.46     1916.63    335.66 o 
  10   7   8     2522.51     2536.54    389.43 o 
  11   7   8      199.35      117.78    366.24 o 
 -10   8   8      226.39      194.97    396.54 o 
  -9   8   8      438.99      786.35    381.50 o 
  -8   8   8     4270.61     4772.26    337.26 o 
  -7   8   8     2374.03     2501.56    344.72 o 
  -6   8   8     4725.18     4907.72    335.24 o 
  -5   8   8      536.06      715.94    326.07 o 
  -4   8   8     2353.09     2379.39    318.42 o 
  -3   8   8    12732.62    12482.58    325.45 o 
  -2   8   8    17863.79    17589.80    371.24 o 
  -1   8   8     1635.13     1742.11    306.21 o 
   0   8   8    23435.03    22693.35    460.58 o 
   1   8   8     1836.71     1954.55    344.29 o 
   2   8   8    17680.95    17623.29    458.75 o 
   3   8   8    12818.96    12630.32    380.31 o 
   4   8   8     2621.75     2594.26    304.11 o 
   5   8   8      520.56      493.57    360.98 o 
   6   8   8     4970.52     5515.34    375.18 o 
   7   8   8     2371.83     2658.23    321.44 o 
   8   8   8     4205.87     4197.95    332.55 o 
   9   8   8      464.98      638.25    305.46 o 
  10   8   8      195.82      338.06    356.13 o 
 -10   9   8      106.53       18.38    332.95 o 
  -9   9   8      884.81      990.61    325.13 o 
  -8   9   8      501.20      625.56    359.92 o 
  -7   9   8     1004.35     1272.94    296.59 o 
  -6   9   8     1515.53     1705.41    290.82 o 
  -5   9   8     4048.80     4272.74    344.04 o 
  -4   9   8     7206.05     7246.91    453.31 o 
  -3   9   8     1372.67     1504.22    250.61 o 
  -2   9   8     6528.37     6660.36    314.61 o 
  -1   9   8     2459.07     2807.97    301.45 o 
   0   9   8     3425.26     3762.04    334.57 o 
   1   9   8     2452.96     2606.50    357.24 o 
   2   9   8     6480.99     6569.12    362.41 o 
   3   9   8     1477.18     1549.59    337.43 o 
   4   9   8     7225.13     7346.91    369.21 o 
   5   9   8     4105.85     4234.22    376.04 o 
   6   9   8     1568.04     1643.09    346.24 o 
   7   9   8     1085.38     1361.43    320.50 o 
   8   9   8      477.23      765.09    378.21 o 
   9   9   8      915.32     1111.33    420.05 o 
  10   9   8      113.16       49.36    359.62 o 
  -9  10   8     2085.14     2061.15    331.81 o 
  -8  10   8      500.80      718.87    371.43 o 
  -7  10   8     6697.32     6669.24    331.80 o 
  -6  10   8     2949.72     2763.72    358.17 o 
  -5  10   8     7137.31     7215.05    379.72 o 
  -4  10   8     2860.07     3192.48    366.59 o 
  -3  10   8     4748.26     4550.17    359.08 o 
  -2  10   8      351.35      216.49    308.60 o 
  -1  10   8    15436.50    15689.52    445.10 o 
   0  10   8      625.58      975.29    335.17 o 
   1  10   8    14837.53    14821.86    353.01 o 
   2  10   8      411.01      462.28    377.58 o 
   3  10   8     4612.28     4745.12    311.30 o 
   4  10   8     2843.48     3165.01    404.08 o 
   5  10   8     6972.12     6836.37    427.95 o 
   6  10   8     2844.08     2926.45    344.66 o 
   7  10   8     6691.14     6493.82    356.53 o 
   8  10   8      523.74      771.82    354.90 o 
   9  10   8     2232.94     2479.79    425.94 o 
  -9  11   8     1297.68     1091.64    406.01 o 
  -8  11   8      474.70      678.60    298.86 o 
  -7  11   8     3571.28     4344.17    423.66 o 
  -6  11   8      758.44      473.49    279.02 o 
  -5  11   8     4538.39     4578.15    340.51 o 
  -4  11   8     2791.51     3436.37    324.54 o 
  -3  11   8     3137.56     3280.31    374.01 o 
  -2  11   8     1831.47     2007.75    315.55 o 
  -1  11   8     8142.45     8164.48    395.72 o 
   0  11   8      133.37      264.00    273.20 o 
   1  11   8     8070.49     8790.43    396.97 o 
   2  11   8     1761.71     1852.88    360.03 o 
   3  11   8     3141.05     3254.47    343.08 o 
   4  11   8     2826.78     3014.54    335.26 o 
   5  11   8     4571.24     4716.86    362.73 o 
   6  11   8      742.63      795.90    352.26 o 
   7  11   8     3597.40     3920.34    337.26 o 
   8  11   8      477.19      461.88    327.78 o 
   9  11   8     1258.03     1562.45    364.27 o 
  -8  12   8      385.43      442.46    329.37 o 
  -7  12   8      668.53      690.27    320.68 o 
  -6  12   8     1354.95     1713.69    349.73 o 
  -5  12   8     2037.47     2140.19    335.20 o 
  -4  12   8     2554.73     2484.23    330.16 o 
  -3  12   8     2581.83     3166.28    324.80 o 
  -2  12   8     2123.44     2519.61    305.05 o 
  -1  12   8     1812.45     2273.42    334.30 o 
   0  12   8     2968.31     3090.94    374.37 o 
   1  12   8     1695.87     1870.45    363.90 o 
   2  12   8     2054.76     2190.24    329.57 o 
   3  12   8     2601.51     2571.45    328.99 o 
   4  12   8     2595.57     2586.81    361.97 o 
   5  12   8     2060.51     2115.38    336.87 o 
   6  12   8     1341.60     1516.78    328.64 o 
   7  12   8      617.02      757.32    332.46 o 
   8  12   8      416.10      446.29    362.68 o 
  -8  13   8     1441.26     1092.42    361.87 o 
  -7  13   8       11.69      -51.51    357.52 o 
  -6  13   8     5257.94     5255.79    343.87 o 
  -5  13   8      606.40      885.64    367.93 o 
  -4  13   8     1966.57     2048.51    365.98 o 
  -3  13   8     1211.42     1366.85    336.47 o 
  -2  13   8     2930.16     2586.57    371.95 o 
  -1  13   8      174.55      309.53    265.75 o 
   0  13   8    10222.19    10043.04    376.45 o 
   1  13   8      182.80      214.12    315.74 o 
   2  13   8     2840.56     2816.71    338.83 o 
   3  13   8     1187.26     1352.15    403.96 o 
   4  13   8     1953.26     2234.39    320.18 o 
   5  13   8      602.16      624.21    324.70 o 
   6  13   8     5102.00     5170.09    416.45 o 
   7  13   8       17.75       51.61    351.79 o 
   8  13   8     1481.39     1618.73    381.50 o 
  -7  14   8      168.80      295.67    342.06 o 
  -6  14   8     1686.56     2062.23    362.02 o 
  -5  14   8      555.94      403.22    354.93 o 
  -4  14   8     1581.20     1324.76    351.24 o 
  -3  14   8      702.41      931.37    407.79 o 
  -2  14   8     1584.63     1847.61    373.34 o 
  -1  14   8      132.78      176.07    358.06 o 
   0  14   8     3949.31     4126.03    307.30 o 
   1  14   8      137.39      190.82    364.22 o 
   2  14   8     1531.57     1928.85    342.18 o 
   3  14   8      745.47      754.08    312.84 o 
   4  14   8     1613.91     1725.81    324.41 o 
   5  14   8      581.72      784.34    426.93 o 
   6  14   8     1671.18     1680.04    456.73 o 
   7  14   8      167.24      433.45    375.28 o 
  -6  15   8      740.63      634.51    476.94 o 
  -5  15   8      948.01      967.92    343.02 o 
  -4  15   8     1021.50     1017.55    364.03 o 
  -3  15   8      336.65      486.46    388.79 o 
  -2  15   8     1305.50     1306.61    330.38 o 
  -1  15   8      789.68      954.56    339.50 o 
   0  15   8     1097.16     1343.14    314.44 o 
   1  15   8      783.61      959.22    347.81 o 
   2  15   8     1266.57     1795.81    386.37 o 
   3  15   8      346.55      389.28    383.62 o 
   4  15   8     1050.01      809.33    369.85 o 
   5  15   8      976.12      643.03    403.02 o 
   6  15   8      726.45      552.61    401.86 o 
  -4  16   8     1371.39     1351.98    463.44 o 
  -3  16   8      265.61      217.07    309.89 o 
  -2  16   8      455.06      786.47    395.64 o 
  -1  16   8     3004.01     3297.16    446.53 o 
   0  16   8       53.28      -78.54    350.79 o 
   1  16   8     2954.96     3023.07    329.53 o 
   2  16   8      435.05      533.06    437.08 o 
   3  16   8      267.01      433.33    355.79 o 
   4  16   8     1317.40     1110.87    352.49 o 
  -2  17   8      176.45      241.82    416.11 o 
  -1  17   8      701.49     1124.01    456.48 o 
   0  17   8        5.46      140.91    403.31 o 
   1  17   8      722.75      530.97    323.13 o 
   2  17   8      172.57      172.00    374.32 o 
   1   0   9    60187.21    63606.84    952.14 o 
   2   0   9    41617.20    43938.60    678.85 o 
   3   0   9    64112.08    64561.51    638.91 o 
   4   0   9    31405.17    29578.60    510.94 o 
   5   0   9    48153.51    47735.54    509.36 o 
   6   0   9    38404.23    37525.07    436.32 o 
   7   0   9      739.72      782.11    248.55 o 
   8   0   9      123.21      -12.26    248.77 o 
   9   0   9     3815.75     3702.23    268.37 o 
  10   0   9     6633.73     6324.49    303.21 o 
  11   0   9     2056.31     2073.93    320.14 o 
  12   0   9     1516.16     1309.43    383.60 o 
 -12   1   9      515.80      487.28    376.00 o 
 -11   1   9     3127.09     3218.87    330.45 o 
 -10   1   9     2521.63     2457.19    308.36 o 
  -9   1   9     8755.18     9340.42    330.09 o 
  -8   1   9     1598.66     1758.21    259.69 o 
  -7   1   9     1549.31     1498.97    224.52 o 
  -6   1   9     2004.13     2383.83    234.36 o 
  -5   1   9     4174.32     4363.16    357.64 o 
  -4   1   9    10660.88    11056.83    336.29 o 
  -3   1   9    11729.76    11733.15    403.86 o 
  -2   1   9      550.47      754.93    359.56 o 
  -1   1   9    27587.86    28904.46    592.79 o 
   0   1   9    83561.59    86759.85    948.31 o 
   1   1   9    30041.69    31377.53    622.20 o 
   2   1   9      319.84      567.27    324.04 o 
   3   1   9    11276.37    10958.53    350.89 o 
   4   1   9    10690.72    11107.22    339.24 o 
   5   1   9     4458.25     4505.32    250.60 o 
   6   1   9     1711.35     1859.92    249.77 o 
   7   1   9     1682.98     1505.11    292.58 o 
   8   1   9     1800.84     1816.54    281.55 o 
   9   1   9     8591.89     9149.32    323.43 o 
  10   1   9     2548.25     2577.29    277.81 o 
  11   1   9     3089.57     3131.40    381.03 o 
  12   1   9      551.98      490.61    338.55 o 
 -11   2   9      593.06      729.10    342.77 o 
 -10   2   9     6156.54     6360.38    304.78 o 
  -9   2   9     3664.29     3320.86    293.57 o 
  -8   2   9     4690.14     4958.26    323.06 o 
  -7   2   9      463.97      492.35    264.05 o 
  -6   2   9     2681.14     2652.62    305.28 o 
  -5   2   9     9933.57     9680.78    319.52 o 
  -4   2   9     6048.07     6115.72    288.92 o 
  -3   2   9     1089.18     1420.32    327.01 o 
  -2   2   9     6384.20     6353.18    385.76 o 
  -1   2   9     4110.29     4676.89    356.66 o 
   0   2   9       77.16       99.00    316.44 o 
   1   2   9     4032.30     4531.96    341.85 o 
   2   2   9     6675.02     6361.61    337.48 o 
   3   2   9     1162.92     1335.19    299.31 o 
   4   2   9     6187.96     6354.96    269.86 o 
   5   2   9    10089.78     9889.55    320.00 o 
   6   2   9     2424.51     2549.78    242.94 o 
   7   2   9      307.68      286.86    263.90 o 
   8   2   9     4798.12     4915.35    321.93 o 
   9   2   9     3588.93     3643.06    324.31 o 
  10   2   9     6219.57     6136.95    308.26 o 
  11   2   9      569.75      729.14    286.35 o 
 -11   3   9     4542.33     4470.13    405.84 o 
 -10   3   9     2196.65     2313.30    345.50 o 
  -9   3   9     4079.21     4556.36    323.17 o 
  -8   3   9     1817.05     2110.41    308.95 o 
  -7   3   9     5801.77     5691.58    313.35 o 
  -6   3   9     5139.43     4725.99    343.18 o 
  -5   3   9    28318.24    27314.15    399.68 o 
  -4   3   9    34884.23    33478.79    440.57 o 
  -3   3   9    30730.74    29039.12    456.58 o 
  -2   3   9    21678.33    21865.87    404.53 o 
  -1   3   9    30738.17    31068.14    503.62 o 
   0   3   9     2336.80     2908.32    320.93 o 
   1   3   9    29978.67    30476.17    490.05 o 
   2   3   9    21755.76    21993.08    572.94 o 
   3   3   9    31403.64    29868.39    506.54 o 
   4   3   9    33120.92    31222.54    448.56 o 
   5   3   9    28520.94    27744.83    418.38 o 
   6   3   9     5045.46     4561.35    278.92 o 
   7   3   9     5613.85     5605.05    311.96 o 
   8   3   9     1888.55     1933.77    335.58 o 
   9   3   9     4161.71     4250.30    322.63 o 
  10   3   9     2221.41     2600.72    330.67 o 
  11   3   9     4441.84     4706.27    357.76 o 
 -11   4   9      109.95      134.73    304.03 o 
 -10   4   9     5598.37     6170.01    337.58 o 
  -9   4   9     6552.85     6760.51    375.93 o 
  -8   4   9     4085.12     5071.40    353.00 o 
  -7   4   9      841.73      987.85    293.39 o 
  -6   4   9      737.74      910.40    266.38 o 
  -5   4   9    11004.77    10874.61    313.99 o 
  -4   4   9     1347.26     1429.37    279.02 o 
  -3   4   9     9305.00     9160.80    340.64 o 
  -2   4   9    11802.79    11915.17    351.20 o 
  -1   4   9    11854.60    11520.73    376.41 o 
   0   4   9    58270.20    58454.86    669.22 o 
   1   4   9    12343.08    12209.65    340.38 o 
   2   4   9    11500.64    11477.34    375.68 o 
   3   4   9     9482.44     8981.35    403.63 o 
   4   4   9     1252.15     1399.73    238.87 o 
   5   4   9    11419.44    11429.75    349.10 o 
   6   4   9      926.81     1077.18    291.01 o 
   7   4   9      758.41      972.29    268.02 o 
   8   4   9     4328.72     5063.10    350.73 o 
   9   4   9     6550.26     6752.06    360.20 o 
  10   4   9     5551.06     5698.87    327.58 o 
  11   4   9      105.12      195.50    329.54 o 
 -11   5   9      896.66      999.66    319.47 o 
 -10   5   9      627.39      716.99    290.68 o 
  -9   5   9     4454.95     4315.64    293.29 o 
  -8   5   9     1234.72     1393.62    303.59 o 
  -7   5   9     4684.94     4527.89    292.04 o 
  -6   5   9     2207.28     2026.36    238.31 o 
  -5   5   9      912.93      934.45    250.04 o 
  -4   5   9     1936.50     2046.01    271.55 o 
  -3   5   9     9538.31    10083.10    291.29 o 
  -2   5   9     3232.54     3340.41    273.88 o 
  -1   5   9    17561.71    18622.00    444.22 o 
   0   5   9     4610.99     4586.17    345.45 o 
   1   5   9    18242.54    19060.29    463.99 o 
   2   5   9     3003.74     3096.39    294.08 o 
   3   5   9     9365.55     9705.95    407.17 o 
   4   5   9     1885.92     2281.31    296.39 o 
   5   5   9      988.78     1085.71    305.23 o 
   6   5   9     2111.05     1833.77    265.50 o 
   7   5   9     4638.71     4468.56    320.16 o 
   8   5   9     1190.56     1134.14    290.50 o 
   9   5   9     4492.94     4667.67    336.95 o 
  10   5   9      648.06      756.20    369.17 o 
  11   5   9      891.98      731.71    335.78 o 
 -11   6   9      538.21      534.54    314.98 o 
 -10   6   9     3648.11     3424.21    290.07 o 
  -9   6   9      946.84      844.61    321.34 o 
  -8   6   9     1478.86     1738.97    289.81 o 
  -7   6   9     1986.55     2270.39    312.83 o 
  -6   6   9    18422.63    18545.54    371.85 o 
  -5   6   9    21612.98    20616.69    347.95 o 
  -4   6   9    41754.54    40559.78    463.01 o 
  -3   6   9    14010.87    13232.09    329.65 o 
  -2   6   9    15888.82    14814.61    346.69 o 
  -1   6   9     1919.77     2008.29    296.84 o 
   0   6   9        7.80      133.77    323.45 o 
   1   6   9     2258.42     2490.08    344.63 o 
   2   6   9    15565.91    14414.09    423.21 o 
   3   6   9    13723.62    12925.58    338.67 o 
   4   6   9    42174.20    40451.93    466.50 o 
   5   6   9    21506.81    20125.36    392.91 o 
   6   6   9    18476.77    17999.36    347.03 o 
   7   6   9     2087.11     2139.88    310.65 o 
   8   6   9     1437.54     1738.87    242.07 o 
   9   6   9      919.99      784.84    300.04 o 
  10   6   9     3602.69     3698.65    382.08 o 
  11   6   9      626.51      361.93    412.96 o 
 -11   7   9      832.24      820.30    408.73 o 
 -10   7   9      575.10      637.20    322.64 o 
  -9   7   9     4326.47     4949.13    302.57 o 
  -8   7   9     5797.72     6041.50    297.80 o 
  -7   7   9     5155.44     5723.01    286.67 o 
  -6   7   9      746.09     1153.05    260.00 o 
  -5   7   9     1041.14     1080.52    291.25 o 
  -4   7   9     3065.15     3044.72    310.66 o 
  -3   7   9     5186.89     5364.99    320.01 o 
  -2   7   9     6061.14     5767.39    289.79 o 
  -1   7   9    12855.00    12100.81    354.05 o 
   0   7   9     2273.74     2289.01    277.50 o 
   1   7   9    13392.19    12655.51    402.10 o 
   2   7   9     5697.42     5275.85    386.20 o 
   3   7   9     5154.39     5338.04    331.75 o 
   4   7   9     3322.35     3059.36    359.28 o 
   5   7   9      975.28     1264.96    324.33 o 
   6   7   9      708.29     1037.29    330.72 o 
   7   7   9     5426.68     5820.55    345.25 o 
   8   7   9     5808.03     6121.58    336.62 o 
   9   7   9     4348.27     4773.38    320.23 o 
  10   7   9      611.77      632.06    337.60 o 
  11   7   9      807.32      704.76    379.16 o 
 -10   8   9     2507.71     2404.01    360.35 o 
  -9   8   9      669.41      531.41    335.33 o 
  -8   8   9     2792.72     2624.30    326.07 o 
  -7   8   9      305.68      403.57    283.23 o 
  -6   8   9     1271.76     1470.57    250.31 o 
  -5   8   9      993.72      866.07    309.96 o 
  -4   8   9     1306.01     1226.08    256.34 o 
  -3   8   9      652.61      881.52    335.38 o 
  -2   8   9     3558.29     3730.11    355.16 o 
  -1   8   9     1388.22     1446.66    280.86 o 
   0   8   9     8930.96     9120.82    346.21 o 
   1   8   9     1404.72     1432.37    388.82 o 
   2   8   9     3531.63     3555.42    349.67 o 
   3   8   9      736.17     1026.06    332.59 o 
   4   8   9     1307.47     1254.51    330.81 o 
   5   8   9     1033.00     1390.62    367.74 o 
   6   8   9     1201.46     1378.81    344.07 o 
   7   8   9      369.69      587.05    311.62 o 
   8   8   9     2754.78     2314.89    321.52 o 
   9   8   9      674.34      715.48    312.45 o 
  10   8   9     2545.59     1728.46    440.90 o 
 -10   9   9      313.85      166.01    377.44 o 
  -9   9   9     1888.86     2180.94    385.85 o 
  -8   9   9      890.79      971.77    311.06 o 
  -7   9   9      391.88      153.35    289.84 o 
  -6   9   9     3483.52     3716.03    352.86 o 
  -5   9   9    14932.27    15316.16    453.99 o 
  -4   9   9    15123.44    15415.47    392.27 o 
  -3   9   9    26851.59    26362.39    443.83 o 
  -2   9   9     8437.50     8363.28    313.33 o 
  -1   9   9     7365.49     7201.98    301.68 o 
   0   9   9      597.05      540.63    284.36 o 
   1   9   9     7633.15     7235.04    381.04 o 
   2   9   9     8412.99     8160.19    356.09 o 
   3   9   9    27072.00    26861.71    579.98 o 
   4   9   9    14634.38    14526.65    410.51 o 
   5   9   9    15159.44    15317.94    448.57 o 
   6   9   9     3565.02     3666.85    307.70 o 
   7   9   9      396.50      420.28    302.78 o 
   8   9   9      911.26      660.39    385.51 o 
   9   9   9     1950.38     1714.22    346.61 o 
  10   9   9      269.38      301.61    335.41 o 
  -9  10   9     1261.63      992.38    360.23 o 
  -8  10   9     2314.53     2292.15    360.64 o 
  -7  10   9     5758.15     5776.49    382.40 o 
  -6  10   9     2089.36     2540.44    277.10 o 
  -5  10   9     3705.89     3709.93    405.35 o 
  -4  10   9      576.36      539.39    297.36 o 
  -3  10   9     1611.15     1875.80    278.29 o 
  -2  10   9     3991.44     4090.49    265.30 o 
  -1  10   9     3774.71     4521.58    366.58 o 
   0  10   9     4081.48     4077.35    305.40 o 
   1  10   9     3575.22     3964.77    337.81 o 
   2  10   9     3932.61     3849.31    360.35 o 
   3  10   9     1781.73     2265.82    384.70 o 
   4  10   9      579.92      361.26    389.91 o 
   5  10   9     3967.78     3897.20    377.38 o 
   6  10   9     2124.18     2333.71    317.73 o 
   7  10   9     5595.92     5271.81    310.39 o 
   8  10   9     2380.92     2612.70    362.71 o 
   9  10   9     1240.14      991.11    432.42 o 
  -9  11   9     1732.80     1343.05    385.69 o 
  -8  11   9      154.02      113.32    306.95 o 
  -7  11   9      549.39      612.81    315.72 o 
  -6  11   9      929.23     1126.68    261.71 o 
  -5  11   9      508.16      479.40    263.94 o 
  -4  11   9     1047.00     1052.71    347.73 o 
  -3  11   9     1566.37     1590.26    268.30 o 
  -2  11   9     1050.04      862.74    325.52 o 
  -1  11   9     3394.58     3233.00    366.97 o 
   0  11   9    10586.54    10746.75    409.69 o 
   1  11   9     3443.40     3777.86    374.52 o 
   2  11   9      992.46     1372.02    394.42 o 
   3  11   9     1591.27     1799.46    359.75 o 
   4  11   9     1058.60      744.97    321.36 o 
   5  11   9      530.06      665.97    304.92 o 
   6  11   9      899.36     1021.71    355.20 o 
   7  11   9      607.22      624.24    320.61 o 
   8  11   9      176.77      344.77    321.19 o 
   9  11   9     1729.51     1494.74    352.26 o 
  -8  12   9      560.03      491.57    366.09 o 
  -7  12   9     1176.80      930.38    328.19 o 
  -6  12   9     2023.79     2526.92    346.36 o 
  -5  12   9     4989.86     5856.90    418.96 o 
  -4  12   9     8981.15     9153.87    347.98 o 
  -3  12   9     1895.77     2133.81    327.97 o 
  -2  12   9     7516.33     7555.13    424.49 o 
  -1  12   9     4102.63     4128.94    304.33 o 
   0  12   9     1695.78     1744.65    289.17 o 
   1  12   9     4146.87     4793.48    407.92 o 
   2  12   9     7333.77     7330.94    361.61 o 
   3  12   9     1780.48     2002.03    390.90 o 
   4  12   9     9027.45     9124.24    426.03 o 
   5  12   9     4878.76     4863.82    311.64 o 
   6  12   9     2024.45     2454.91    343.37 o 
   7  12   9     1236.21     1344.49    322.97 o 
   8  12   9      540.24      376.84    370.58 o 
  -7  13   9      376.96      646.38    333.70 o 
  -6  13   9     1859.91     1867.58    279.17 o 
  -5  13   9      692.81      945.42    307.78 o 
  -4  13   9      462.87      499.66    364.59 o 
  -3  13   9      311.84      509.15    354.51 o 
  -2  13   9     1355.12     1475.40    306.43 o 
  -1  13   9     1592.91     1569.30    276.26 o 
   0  13   9     1086.33      961.27    324.22 o 
   1  13   9     1650.70     1602.70    353.11 o 
   2  13   9     1391.69     1656.21    391.75 o 
   3  13   9      303.53      506.65    327.33 o 
   4  13   9      480.58      618.38    304.85 o 
   5  13   9      667.54      721.28    340.52 o 
   6  13   9     1883.29     1687.85    394.95 o 
   7  13   9      383.82      426.38    335.18 o 
  -7  14   9       31.75      -56.02    302.19 o 
  -6  14   9        9.27      194.83    293.99 o 
  -5  14   9      201.87      362.44    285.23 o 
  -4  14   9     1867.33     2080.55    379.68 o 
  -3  14   9       59.48      182.83    364.60 o 
  -2  14   9     1875.33     1784.46    373.45 o 
  -1  14   9     1984.56     2177.75    372.87 o 
   0  14   9     1310.56     1938.88    366.97 o 
   1  14   9     1978.41     2420.36    337.50 o 
   2  14   9     1888.28     2118.55    336.88 o 
   3  14   9       50.68      251.06    306.17 o 
   4  14   9     1952.46     2137.72    325.78 o 
   5  14   9      201.34      415.64    385.99 o 
   6  14   9       14.19      129.18    428.28 o 
   7  14   9       33.75      -23.83    379.81 o 
  -6  15   9     1081.85      854.28    328.51 o 
  -5  15   9     2384.44     2338.91    387.74 o 
  -4  15   9     1141.02     1228.76    441.18 o 
  -3  15   9     3601.48     4181.22    406.73 o 
  -2  15   9      820.77     1014.55    321.26 o 
  -1  15   9     1448.58     1518.53    426.26 o 
   0  15   9      503.35      337.86    289.46 o 
   1  15   9     1426.17     1556.27    385.76 o 
   2  15   9      779.57     1400.24    366.26 o 
   3  15   9     3646.48     3990.17    413.70 o 
   4  15   9     1093.62     1315.99    357.04 o 
   5  15   9     2353.42     2530.25    460.93 o 
   6  15   9     1090.51     1040.80    475.48 o 
  -4  16   9      243.08      302.80    446.80 o 
  -3  16   9      168.79      125.66    366.96 o 
  -2  16   9      180.95      222.46    391.10 o 
  -1  16   9      862.17      897.69    399.56 o 
   0  16   9     1226.90     1190.70    305.43 o 
   1  16   9      876.96      737.34    334.92 o 
   2  16   9      176.05      357.59    437.21 o 
   3  16   9      176.80      100.52    390.85 o 
   4  16   9      225.91      323.54    327.98 o 
  -2  17   9      320.99      441.31    413.01 o 
  -1  17   9      900.82      884.62    460.07 o 
   0  17   9      403.67      422.39    407.28 o 
   1  17   9      925.16     1029.32    354.49 o 
   2  17   9      319.51     -157.82    463.56 o 
   1   0  10     3373.83     3597.26    494.46 o 
   2   0  10      847.62      786.62    370.83 o 
   3   0  10       12.11       -7.07    309.16 o 
   4   0  10     4605.70     4746.65    325.52 o 
   5   0  10     7483.08     7933.05    362.47 o 
   6   0  10     4143.54     4310.20    305.54 o 
   7   0  10     8356.93     7727.44    308.57 o 
   8   0  10       10.19      -85.46    265.18 o 
   9   0  10      459.32      449.25    269.29 o 
  10   0  10     1332.37     1467.60    291.97 o 
  11   0  10      905.95      726.28    356.57 o 
 -11   1  10      865.20      955.66    324.04 o 
 -10   1  10      265.42      662.17    352.45 o 
  -9   1  10      514.89      565.83    286.04 o 
  -8   1  10     5333.24     5559.53    298.34 o 
  -7   1  10     2839.30     2847.87    270.82 o 
  -6   1  10    14266.62    14266.03    311.13 o 
  -5   1  10     1722.24     1989.48    261.20 o 
  -4   1  10     4666.23     4876.47    373.98 o 
  -3   1  10    14912.60    15580.40    343.38 o 
  -2   1  10    29150.89    29812.25    569.53 o 
  -1   1  10    11710.86    12032.79    520.71 o 
   0   1  10    40432.18    43571.20    740.33 o 
   1   1  10    12307.14    12270.81    471.43 o 
   2   1  10    27513.51    28377.52    546.08 o 
   3   1  10    13995.85    14862.11    412.69 o 
   4   1  10     4316.91     4387.29    313.66 o 
   5   1  10     1666.39     1860.28    264.95 o 
   6   1  10    13755.65    13432.22    345.44 o 
   7   1  10     2739.45     2783.06    291.53 o 
   8   1  10     5375.93     5773.16    302.84 o 
   9   1  10      462.80      575.74    293.24 o 
  10   1  10      269.10      501.18    278.75 o 
  11   1  10      979.82      949.22    366.81 o 
 -11   2  10      797.69      606.68    321.16 o 
 -10   2  10      573.22      637.85    305.08 o 
  -9   2  10     3690.55     4105.83    347.20 o 
  -8   2  10      911.33     1275.61    323.72 o 
  -7   2  10     8395.62     8051.86    285.64 o 
  -6   2  10      648.72      796.40    263.11 o 
  -5   2  10    14705.81    14499.68    315.47 o 
  -4   2  10     9955.57     9637.01    370.53 o 
  -3   2  10     9373.21     9120.63    323.52 o 
  -2   2  10      358.09      211.73    283.73 o 
  -1   2  10     6086.79     6396.69    348.28 o 
   0   2  10    21195.45    22422.70    465.76 o 
   1   2  10     6521.00     7060.06    389.78 o 
   2   2  10      333.77      204.13    300.73 o 
   3   2  10     9531.75     9228.51    341.90 o 
   4   2  10    10482.16    10398.77    326.38 o 
   5   2  10    14577.22    14414.33    340.97 o 
   6   2  10      614.82      670.02    230.82 o 
   7   2  10     8296.08     8046.25    273.68 o 
   8   2  10      983.42     1495.64    300.94 o 
   9   2  10     3832.49     4552.50    324.62 o 
  10   2  10      618.90      729.14    312.93 o 
  11   2  10      803.66      717.38    305.37 o 
 -11   3  10     1235.78      897.59    387.33 o 
 -10   3  10      378.44      349.26    329.35 o 
  -9   3  10     1612.01     1507.07    286.66 o 
  -8   3  10      762.68     1040.38    299.57 o 
  -7   3  10      408.05      469.14    283.40 o 
  -6   3  10     1923.49     2065.18    302.87 o 
  -5   3  10     1293.92     1280.38    289.29 o 
  -4   3  10     7610.03     7816.79    280.13 o 
  -3   3  10    22592.93    22600.61    375.83 o 
  -2   3  10     7003.06     6916.92    353.37 o 
  -1   3  10    14690.54    14889.67    422.57 o 
   0   3  10     6483.01     6869.83    352.30 o 
   1   3  10    14184.82    14409.08    377.64 o 
   2   3  10     6975.94     6917.82    357.41 o 
   3   3  10    23138.25    23297.77    371.17 o 
   4   3  10     7650.61     7811.44    314.41 o 
   5   3  10     1346.05     1279.69    245.74 o 
   6   3  10     2109.99     2517.17    305.17 o 
   7   3  10      386.74      355.73    246.35 o 
   8   3  10      750.12      862.86    279.12 o 
   9   3  10     1656.11     1617.98    317.53 o 
  10   3  10      380.99      507.02    307.47 o 
  11   3  10     1187.85     1131.95    314.05 o 
 -11   4  10      187.04      266.89    301.72 o 
 -10   4  10     1658.89     1724.06    317.24 o 
  -9   4  10     1468.93     1644.74    318.80 o 
  -8   4  10     3137.43     3420.87    318.87 o 
  -7   4  10     3052.14     3325.61    306.78 o 
  -6   4  10     4257.99     4028.21    301.45 o 
  -5   4  10     9880.69     9892.92    286.07 o 
  -4   4  10     9918.73     9736.52    319.40 o 
  -3   4  10     3099.81     3177.76    254.88 o 
  -2   4  10     2077.28     1752.71    270.70 o 
  -1   4  10    27605.26    27560.15    437.51 o 
   0   4  10    59411.25    60857.29    609.00 o 
   1   4  10    27412.30    27354.72    393.53 o 
   2   4  10     2192.12     2005.49    289.25 o 
   3   4  10     3198.93     3394.15    390.46 o 
   4   4  10     9644.74     9254.55    360.69 o 
   5   4  10     9853.93     9905.64    329.49 o 
   6   4  10     4273.77     4164.71    273.45 o 
   7   4  10     2619.51     2936.95    261.07 o 
   8   4  10     2947.93     3124.29    349.07 o 
   9   4  10     1449.98     1606.76    339.31 o 
  10   4  10     1758.85     1825.66    326.37 o 
  11   4  10      216.36       39.54    379.88 o 
 -11   5  10      329.81      172.23    329.42 o 
 -10   5  10      643.12      663.80    289.37 o 
  -9   5  10     1906.47     2100.52    306.09 o 
  -8   5  10    10548.77    10813.22    345.60 o 
  -7   5  10     4968.49     5128.83    300.09 o 
  -6   5  10    12759.29    12804.24    346.56 o 
  -5   5  10     2429.11     2669.28    323.12 o 
  -4   5  10     3048.39     2910.93    279.60 o 
  -3   5  10     2307.61     1916.42    293.19 o 
  -2   5  10    17617.21    17027.31    374.37 o 
  -1   5  10     1024.15     1317.72    261.55 o 
   0   5  10    52479.27    53120.34    590.17 o 
   1   5  10     1022.07     1167.79    290.48 o 
   2   5  10    16858.13    15809.01    386.88 o 
   3   5  10     2584.56     1969.16    370.54 o 
   4   5  10     3238.91     3243.93    279.39 o 
   5   5  10     2601.27     2569.47    291.01 o 
   6   5  10    12034.70    11634.70    310.73 o 
   7   5  10     4962.10     5042.55    325.80 o 
   8   5  10    10493.71    10670.22    343.45 o 
   9   5  10     1974.71     2166.38    284.19 o 
  10   5  10      667.27      895.95    338.75 o 
  11   5  10      275.59      449.28    323.24 o 
 -11   6  10     1776.93     1371.16    346.33 o 
 -10   6  10      781.71      556.91    268.89 o 
  -9   6  10      379.32      469.75    317.08 o 
  -8   6  10      909.17     1075.50    280.83 o 
  -7   6  10     1822.81     2003.89    288.64 o 
  -6   6  10      855.36     1062.95    272.33 o 
  -5   6  10     5751.43     5284.58    297.88 o 
  -4   6  10     2733.34     2854.93    269.89 o 
  -3   6  10     6463.88     6308.61    321.95 o 
  -2   6  10     1327.57     1197.98    248.98 o 
  -1   6  10      174.52      273.08    331.00 o 
   0   6  10      267.60      450.11    328.32 o 
   1   6  10      173.72      419.46    338.05 o 
   2   6  10     1252.11      919.68    301.81 o 
   3   6  10     6309.83     6201.10    283.65 o 
   4   6  10     2833.09     2618.42    372.95 o 
   5   6  10     5620.46     5479.43    325.76 o 
   6   6  10      914.56     1212.64    260.59 o 
   7   6  10     1747.08     2025.23    298.43 o 
   8   6  10      950.02     1032.42    260.98 o 
   9   6  10      370.59      453.46    322.91 o 
  10   6  10      793.46      957.61    352.78 o 
  11   6  10     1738.46     1370.24    342.01 o 
 -10   7  10      298.91      495.29    303.95 o 
  -9   7  10     2411.89     2250.79    383.27 o 
  -8   7  10     3170.85     3054.80    267.61 o 
  -7   7  10     4834.49     4659.22    262.90 o 
  -6   7  10     3778.50     3751.22    318.19 o 
  -5   7  10     5531.87     5219.88    301.25 o 
  -4   7  10       27.98       61.14    241.28 o 
  -3   7  10     5018.04     5378.47    286.95 o 
  -2   7  10     1973.66     1704.43    292.08 o 
  -1   7  10     8968.71     8982.68    312.83 o 
   0   7  10     6242.14     5933.21    290.76 o 
   1   7  10     9804.38    10308.20    415.69 o 
   2   7  10     1869.91     1718.05    296.62 o 
   3   7  10     5084.76     5245.73    358.54 o 
   4   7  10       51.17     -105.89    425.65 o 
   5   7  10     5731.32     5567.52    352.01 o 
   6   7  10     3571.89     3955.42    365.15 o 
   7   7  10     4709.31     4893.59    330.02 o 
   8   7  10     3167.96     3317.79    303.59 o 
   9   7  10     2304.24     2245.21    338.62 o 
  10   7  10      302.20      308.26    346.71 o 
 -10   8  10     1397.07     1092.22    336.86 o 
  -9   8  10     2821.92     2889.19    348.84 o 
  -8   8  10      682.82      663.62    323.44 o 
  -7   8  10     8525.99     8698.88    338.74 o 
  -6   8  10     2202.64     2354.01    289.14 o 
  -5   8  10     7505.81     7712.35    350.73 o 
  -4   8  10     3283.07     3502.79    270.28 o 
  -3   8  10     5321.14     5453.05    362.89 o 
  -2   8  10      624.73      738.62    345.78 o 
  -1   8  10    30777.65    30866.35    444.43 o 
   0   8  10     4271.82     4096.75    317.01 o 
   1   8  10    30455.40    29987.54    496.36 o 
   2   8  10      745.41      721.20    378.59 o 
   3   8  10     5307.14     5419.17    392.56 o 
   4   8  10     3235.68     3069.12    346.27 o 
   5   8  10     7287.39     7023.29    338.90 o 
   6   8  10     2060.61     2359.03    315.50 o 
   7   8  10     8494.08     8266.71    341.17 o 
   8   8  10      726.94      458.71    317.49 o 
   9   8  10     2815.24     2567.26    320.73 o 
  10   8  10     1389.00     1240.33    435.58 o 
 -10   9  10     2049.05     1750.14    377.76 o 
  -9   9  10      200.63      233.98    349.29 o 
  -8   9  10      126.91      -15.47    319.79 o 
  -7   9  10      709.12      709.73    255.74 o 
  -6   9  10     4185.56     4294.07    328.69 o 
  -5   9  10     4063.15     4264.34    329.22 o 
  -4   9  10     9673.28     9873.10    389.95 o 
  -3   9  10     2748.22     2577.80    286.23 o 
  -2   9  10      130.18       73.48    331.57 o 
  -1   9  10      379.73      579.14    282.63 o 
   0   9  10     7583.92     7674.87    342.92 o 
   1   9  10      317.92      253.20    309.20 o 
   2   9  10      176.04      261.97    338.45 o 
   3   9  10     2684.49     2643.31    345.83 o 
   4   9  10     9535.44     9784.00    384.35 o 
   5   9  10     4179.72     3905.21    423.06 o 
   6   9  10     4147.53     4359.99    352.02 o 
   7   9  10      715.06      919.71    330.35 o 
   8   9  10      138.84      284.07    327.71 o 
   9   9  10      185.15      310.54    374.40 o 
  10   9  10     2004.57     1748.64    405.78 o 
  -9  10  10      237.07      138.30    328.76 o 
  -8  10  10      582.21      610.37    349.61 o 
  -7  10  10     1744.21     1883.82    335.82 o 
  -6  10  10     2000.05     2136.86    270.68 o 
  -5  10  10     2292.50     2645.78    322.97 o 
  -4  10  10     4286.01     4363.90    370.45 o 
  -3  10  10     2344.04     2058.28    321.61 o 
  -2  10  10     1903.24     1918.30    313.31 o 
  -1  10  10     4007.85     4193.44    302.39 o 
   0  10  10    12133.04    12392.71    358.76 o 
   1  10  10     3931.66     4128.75    367.16 o 
   2  10  10     1947.33     2373.52    343.48 o 
   3  10  10     2302.52     2223.21    382.90 o 
   4  10  10     4225.37     4067.10    342.53 o 
   5  10  10     2407.94     2658.62    406.02 o 
   6  10  10     1932.41     1955.25    343.01 o 
   7  10  10     1705.25     1690.30    314.71 o 
   8  10  10      510.22      393.21    377.54 o 
   9  10  10      238.10      192.85    392.54 o 
  -9  11  10      927.59      939.86    349.81 o 
  -8  11  10     2323.12     2194.27    294.92 o 
  -7  11  10      850.80      928.68    336.71 o 
  -6  11  10     4506.43     4865.80    344.97 o 
  -5  11  10     1440.04     1452.78    316.35 o 
  -4  11  10     1948.67     1811.24    328.84 o 
  -3  11  10     3644.18     3987.39    370.97 o 
  -2  11  10     6955.39     7798.38    340.23 o 
  -1  11  10     7737.65     7739.27    324.16 o 
   0  11  10    25334.08    26153.23    471.09 o 
   1  11  10     7858.50     7742.01    361.13 o 
   2  11  10     6951.18     7504.18    392.70 o 
   3  11  10     3615.17     3525.52    341.99 o 
   4  11  10     1855.80     1871.87    389.58 o 
   5  11  10     1449.73     1418.17    383.58 o 
   6  11  10     4556.84     4606.16    355.89 o 
   7  11  10      879.67      656.59    372.13 o 
   8  11  10     2272.17     2047.25    336.52 o 
   9  11  10      948.41      869.07    389.96 o 
  -8  12  10       75.63       27.28    314.24 o 
  -7  12  10     1551.23     1397.69    332.20 o 
  -6  12  10     1172.87     1314.00    296.51 o 
  -5  12  10     3814.19     4080.70    412.51 o 
  -4  12  10     1205.35     1380.64    309.74 o 
  -3  12  10     1353.92     1627.12    315.53 o 
  -2  12  10      663.92      812.90    328.52 o 
  -1  12  10      277.68      505.85    290.47 o 
   0  12  10       41.29       44.18    294.32 o 
   1  12  10      306.15      447.19    356.66 o 
   2  12  10      724.06      776.47    352.71 o 
   3  12  10     1328.97     1577.00    340.26 o 
   4  12  10     1155.98     1199.09    289.77 o 
   5  12  10     3767.61     3910.69    320.34 o 
   6  12  10     1163.89     1463.70    373.40 o 
   7  12  10     1540.47     1498.50    334.28 o 
   8  12  10       67.40      188.29    371.08 o 
  -7  13  10      701.56      551.15    392.78 o 
  -6  13  10     1249.99     1281.68    317.29 o 
  -5  13  10     1580.97     1656.51    310.71 o 
  -4  13  10      524.65      779.04    330.93 o 
  -3  13  10      833.16      790.05    357.96 o 
  -2  13  10     1465.32     1782.92    353.18 o 
  -1  13  10     1895.05     2112.15    288.10 o 
   0  13  10     1821.55     1498.44    391.44 o 
   1  13  10     1970.98     2283.95    390.29 o 
   2  13  10     1401.53     1442.10    356.74 o 
   3  13  10      800.58      919.17    364.90 o 
   4  13  10      551.65      700.68    399.83 o 
   5  13  10     1585.73     1848.89    415.02 o 
   6  13  10     1197.93     1016.81    430.01 o 
   7  13  10      699.22      776.76    369.20 o 
  -7  14  10     2464.95     2024.04    383.98 o 
  -6  14  10      618.68      397.89    347.92 o 
  -5  14  10     1309.17     1202.77    308.33 o 
  -4  14  10     1720.59     1910.15    393.00 o 
  -3  14  10      563.08      858.94    404.19 o 
  -2  14  10     1403.27     1527.43    397.63 o 
  -1  14  10     5397.08     5767.42    367.69 o 
   0  14  10     2203.92     2451.86    336.48 o 
   1  14  10     5361.11     6056.36    428.25 o 
   2  14  10     1397.73     1508.68    336.21 o 
   3  14  10      560.60      507.35    339.21 o 
   4  14  10     1649.96     1766.53    380.53 o 
   5  14  10     1272.76     1196.59    353.38 o 
   6  14  10      598.36      331.50    517.71 o 
   7  14  10     2433.78     2049.78    377.43 o 
  -5  15  10      844.36      739.14    342.20 o 
  -4  15  10     1168.98     1293.06    440.29 o 
  -3  15  10      935.08     1013.11    347.31 o 
  -2  15  10      402.10      202.79    369.41 o 
  -1  15  10      480.89      118.17    424.70 o 
   0  15  10      108.90      207.35    295.10 o 
   1  15  10      510.09      753.15    375.84 o 
   2  15  10      397.42      626.32    272.26 o 
   3  15  10      844.15      761.33    389.26 o 
   4  15  10     1131.98     1286.59    333.43 o 
   5  15  10      844.41      792.66    403.82 o 
  -4  16  10      344.17      776.27    407.15 o 
  -3  16  10      793.29     1122.79    407.09 o 
  -2  16  10      246.97      372.76    393.86 o 
  -1  16  10     1425.85     1343.38    441.39 o 
   0  16  10      268.16      313.57    320.50 o 
   1  16  10     1389.21     1323.30    359.55 o 
   2  16  10      244.96      596.11    390.65 o 
   3  16  10      772.81      846.18    367.51 o 
   4  16  10      339.87      461.74    408.64 o 
  -2  17  10      460.71      299.79    381.02 o 
  -1  17  10      630.80      461.56    315.46 o 
   0  17  10     2161.03     2365.02    361.86 o 
   1  17  10      640.91      627.88    385.75 o 
   2  17  10      472.20      501.40    415.69 o 
   1   0  11     3194.68     2968.05    467.96 o 
   2   0  11    16792.28    17236.71    469.50 o 
   3   0  11      233.58      468.96    254.43 o 
   4   0  11     2606.96     2431.90    288.54 o 
   5   0  11     6622.01     5661.65    310.02 o 
   6   0  11     2889.68     2975.92    310.03 o 
   7   0  11     1127.10      721.10    283.20 o 
   8   0  11     7631.15     7409.14    296.35 o 
   9   0  11      734.64      629.34    283.21 o 
  10   0  11     5312.02     5084.85    331.80 o 
  11   0  11      176.82      239.01    338.21 o 
 -11   1  11     3676.36     4104.35    397.73 o 
 -10   1  11     1212.01     1155.51    321.44 o 
  -9   1  11     7262.40     7107.32    280.12 o 
  -8   1  11      886.27     1227.72    277.50 o 
  -7   1  11     2044.91     1901.98    267.89 o 
  -6   1  11     1412.70     1707.18    239.44 o 
  -5   1  11    12017.87    11781.00    339.56 o 
  -4   1  11     4303.37     5072.57    299.91 o 
  -3   1  11     5855.07     5726.15    333.31 o 
  -2   1  11    10640.15     9721.14    334.63 o 
  -1   1  11     7446.75     8140.56    470.68 o 
   0   1  11    77520.48    81934.80   1032.59 o 
   1   1  11     6609.37     7113.59    533.30 o 
   2   1  11    11204.09    10361.10    399.42 o 
   3   1  11     6812.13     6614.14    326.52 o 
   4   1  11     4208.67     4629.07    287.52 o 
   5   1  11    12227.70    11693.56    312.40 o 
   6   1  11     1485.96     1585.04    241.56 o 
   7   1  11     1850.18     1860.51    268.75 o 
   8   1  11      776.31     1055.30    303.49 o 
   9   1  11     7388.60     7366.65    286.23 o 
  10   1  11     1232.47     1245.41    312.70 o 
  11   1  11     3713.09     3717.49    323.16 o 
 -11   2  11      447.83      566.49    312.16 o 
 -10   2  11     6197.19     6422.78    334.48 o 
  -9   2  11     2522.05     2686.47    308.77 o 
  -8   2  11       86.09      297.41    281.83 o 
  -7   2  11     2369.08     2503.90    272.45 o 
  -6   2  11     5675.07     5135.62    254.86 o 
  -5   2  11     4734.43     4953.50    283.98 o 
  -4   2  11     5641.00     5418.89    303.10 o 
  -3   2  11    10451.98    11129.76    386.57 o 
  -2   2  11    12974.20    13833.26    381.62 o 
  -1   2  11     2710.93     2718.89    324.25 o 
   0   2  11      759.54      865.18    311.70 o 
   1   2  11     2349.39     2347.70    363.84 o 
   2   2  11    12718.51    13461.81    372.64 o 
   3   2  11    10683.74    11373.88    295.88 o 
   4   2  11     5286.86     5043.09    339.65 o 
   5   2  11     4802.58     5120.06    300.17 o 
   6   2  11     5720.61     5621.25    310.87 o 
   7   2  11     2388.90     2348.70    271.46 o 
   8   2  11       95.26       16.22    298.74 o 
   9   2  11     2593.56     2563.55    313.13 o 
  10   2  11     6169.59     6248.93    329.71 o 
  11   2  11      440.21      341.40    330.52 o 
 -11   3  11      971.71     1143.36    331.49 o 
 -10   3  11      897.55      800.81    306.85 o 
  -9   3  11     2620.26     2537.98    353.07 o 
  -8   3  11      629.63      783.76    264.11 o 
  -7   3  11     5828.94     5682.99    378.98 o 
  -6   3  11     1336.64     1382.67    299.54 o 
  -5   3  11     3440.88     3704.58    354.71 o 
  -4   3  11     8152.67     7877.51    301.87 o 
  -3   3  11     3707.05     3914.24    278.62 o 
  -2   3  11     7081.77     6498.44    312.36 o 
  -1   3  11    26526.52    28238.71    472.50 o 
   0   3  11      972.65     1153.64    257.07 o 
   1   3  11    26198.54    27639.10    407.91 o 
   2   3  11     7355.46     6790.81    320.53 o 
   3   3  11     3883.64     4084.53    302.25 o 
   4   3  11     8160.74     7594.55    277.08 o 
   5   3  11     3486.83     3529.08    293.51 o 
   6   3  11     1460.54     1844.54    325.94 o 
   7   3  11     5835.76     5539.27    275.63 o 
   8   3  11      637.56     1006.32    262.58 o 
   9   3  11     2510.91     2857.24    312.58 o 
  10   3  11      936.45      935.63    313.83 o 
  11   3  11      942.09      732.58    334.93 o 
 -11   4  11      448.87      414.44    286.67 o 
 -10   4  11     4378.25     4255.63    327.15 o 
  -9   4  11      278.99      231.35    240.22 o 
  -8   4  11      900.81     1219.65    259.81 o 
  -7   4  11       85.05      288.87    268.06 o 
  -6   4  11     2401.72     2525.70    274.19 o 
  -5   4  11     2997.99     3002.04    257.22 o 
  -4   4  11    20612.04    19531.54    354.90 o 
  -3   4  11     3416.47     3234.81    284.74 o 
  -2   4  11     9889.53     8739.41    304.89 o 
  -1   4  11     4888.96     4965.02    302.37 o 
   0   4  11    20511.36    19501.47    391.24 o 
   1   4  11     4629.70     4576.38    272.16 o 
   2   4  11     9901.25     9199.73    333.47 o 
   3   4  11     3539.56     3297.10    301.31 o 
   4   4  11    21500.86    20899.41    409.45 o 
   5   4  11     2988.27     2902.87    284.61 o 
   6   4  11     2224.05     2416.95    275.79 o 
   7   4  11       75.59      177.03    290.24 o 
   8   4  11      882.08     1294.29    305.49 o 
   9   4  11      243.15      493.79    333.77 o 
  10   4  11     4331.48     4399.62    323.19 o 
  11   4  11      502.61      566.86    345.89 o 
 -11   5  11     1738.82     1481.65    361.65 o 
 -10   5  11     1641.65     1794.97    341.61 o 
  -9   5  11     1985.26     2178.52    300.35 o 
  -8   5  11     5535.04     6291.14    327.21 o 
  -7   5  11      663.98      992.81    305.30 o 
  -6   5  11     5691.23     5178.79    313.74 o 
  -5   5  11      289.00      182.09    272.54 o 
  -4   5  11    25969.62    26099.76    422.35 o 
  -3   5  11     4669.83     4877.61    292.83 o 
  -2   5  11     3562.05     3359.41    287.75 o 
  -1   5  11      110.91       99.56    268.01 o 
   0   5  11     8501.00     8744.92    340.61 o 
   1   5  11       70.78       76.84    272.08 o 
   2   5  11     3771.13     3567.13    294.84 o 
   3   5  11     4450.30     4661.48    356.60 o 
   4   5  11    25750.88    25377.34    398.94 o 
   5   5  11      303.92      120.15    283.25 o 
   6   5  11     5717.28     5505.29    315.22 o 
   7   5  11      756.11      923.47    253.04 o 
   8   5  11     5404.61     5641.89    323.79 o 
   9   5  11     2072.95     2113.48    301.80 o 
  10   5  11     1703.31     1604.12    296.77 o 
  11   5  11     1717.86     1440.28    370.49 o 
 -11   6  11      862.74      808.97    348.56 o 
 -10   6  11     3856.53     3839.67    358.31 o 
  -9   6  11      941.41      883.43    349.50 o 
  -8   6  11     4631.67     4292.61    303.61 o 
  -7   6  11      162.09      285.90    258.63 o 
  -6   6  11     2628.15     2532.51    267.58 o 
  -5   6  11     1868.43     1909.12    298.13 o 
  -4   6  11     4259.54     4014.41    282.33 o 
  -3   6  11    12268.15    11608.95    329.74 o 
  -2   6  11     1606.44     1817.00    267.89 o 
  -1   6  11     3720.80     4230.69    329.14 o 
   0   6  11     3276.28     3948.41    309.43 o 
   1   6  11     3731.34     3811.18    278.65 o 
   2   6  11     1738.76     2138.51    308.28 o 
   3   6  11    12221.21    11558.34    348.31 o 
   4   6  11     4148.88     3738.31    435.01 o 
   5   6  11     2035.02     2015.63    331.84 o 
   6   6  11     2749.48     2906.93    303.85 o 
   7   6  11      149.62      189.06    255.25 o 
   8   6  11     4748.14     4840.72    328.91 o 
   9   6  11     1025.31     1005.78    312.21 o 
  10   6  11     3875.26     3862.35    311.13 o 
  11   6  11      914.96      533.14    297.90 o 
 -10   7  11       40.87      351.77    318.26 o 
  -9   7  11     2831.55     3044.51    322.86 o 
  -8   7  11      446.51      462.94    275.70 o 
  -7   7  11     3480.97     3758.04    322.46 o 
  -6   7  11      188.95      131.80    305.71 o 
  -5   7  11    11481.42    11434.70    296.35 o 
  -4   7  11      145.24      368.45    271.72 o 
  -3   7  11    28613.84    28188.37    406.38 o 
  -2   7  11     3147.83     3186.07    289.72 o 
  -1   7  11    20962.33    19658.87    355.74 o 
   0   7  11      380.77      207.98    247.27 o 
   1   7  11    20370.99    19333.91    393.77 o 
   2   7  11     3215.75     3037.30    347.01 o 
   3   7  11    28909.61    28716.51    486.60 o 
   4   7  11      143.52      283.48    298.30 o 
   5   7  11    11371.88    10791.16    361.45 o 
   6   7  11      163.24       29.59    324.78 o 
   7   7  11     3368.60     3309.22    297.64 o 
   8   7  11      439.51      483.16    266.17 o 
   9   7  11     2724.29     2786.91    315.77 o 
  10   7  11       44.71     -162.27    342.61 o 
 -10   8  11      546.61      511.47    370.56 o 
  -9   8  11     2536.92     2903.79    330.31 o 
  -8   8  11      844.88     1034.25    359.99 o 
  -7   8  11     8591.99     8796.59    303.72 o 
  -6   8  11      289.13      560.53    371.21 o 
  -5   8  11     7461.71     7719.25    296.50 o 
  -4   8  11      285.53      209.65    275.04 o 
  -3   8  11    17755.56    17465.31    347.13 o 
  -2   8  11     1298.21     1413.95    310.86 o 
  -1   8  11     5453.33     5302.39    320.29 o 
   0   8  11     2147.97     2214.89    294.02 o 
   1   8  11     5255.85     5336.41    330.79 o 
   2   8  11     1195.85     1328.19    337.19 o 
   3   8  11    17818.23    17232.34    426.07 o 
   4   8  11      383.73      453.50    299.05 o 
   5   8  11     7230.27     7048.21    336.50 o 
   6   8  11      320.84      274.00    312.36 o 
   7   8  11     8564.47     8538.03    357.85 o 
   8   8  11      855.34     1124.17    352.53 o 
   9   8  11     2628.54     3122.44    356.70 o 
  10   8  11      552.29      811.71    391.33 o 
 -10   9  11     1196.03     1306.82    348.04 o 
  -9   9  11     3545.68     3405.56    346.01 o 
  -8   9  11     1139.70     1279.92    337.88 o 
  -7   9  11     3079.73     2923.13    254.89 o 
  -6   9  11     1627.05     1940.80    289.13 o 
  -5   9  11     1525.90     1591.31    321.22 o 
  -4   9  11     7701.11     7860.27    301.54 o 
  -3   9  11     3127.83     3132.32    312.83 o 
  -2   9  11      476.98      526.25    387.02 o 
  -1   9  11     3171.93     3338.06    300.38 o 
   0   9  11    13938.13    13739.21    402.89 o 
   1   9  11     3297.11     3322.41    282.42 o 
   2   9  11      515.76      416.10    291.86 o 
   3   9  11     3215.03     3260.71    327.80 o 
   4   9  11     7948.79     8046.18    325.61 o 
   5   9  11     1525.92     1714.14    402.08 o 
   6   9  11     1659.20     1453.73    373.71 o 
   7   9  11     3215.50     3159.15    364.34 o 
   8   9  11     1212.28     1473.37    328.25 o 
   9   9  11     3534.06     3290.91    370.93 o 
  10   9  11     1229.11     1299.83    415.85 o 
  -9  10  11      579.90      666.67    330.70 o 
  -8  10  11     1750.62     1706.01    295.44 o 
  -7  10  11     1225.07     1257.61    288.08 o 
  -6  10  11     5732.52     5512.04    343.37 o 
  -5  10  11      135.95      134.40    267.30 o 
  -4  10  11    11395.24    11469.21    311.33 o 
  -3  10  11      875.12     1005.04    377.91 o 
  -2  10  11    12871.31    12569.31    407.70 o 
  -1  10  11      585.01      829.68    305.14 o 
   0  10  11    11314.46    10915.22    314.21 o 
   1  10  11      637.57      633.01    299.27 o 
   2  10  11    12768.93    12539.32    376.92 o 
   3  10  11      913.76      992.89    307.96 o 
   4  10  11    11959.41    12487.64    445.03 o 
   5  10  11      130.35       61.22    389.84 o 
   6  10  11     5682.64     5554.87    399.66 o 
   7  10  11     1244.84      992.57    331.96 o 
   8  10  11     1726.23     1904.72    327.53 o 
   9  10  11      556.60      702.98    391.84 o 
  -9  11  11      231.71      394.16    369.72 o 
  -8  11  11     1949.60     2071.12    354.77 o 
  -7  11  11      249.32      249.94    337.59 o 
  -6  11  11     2337.54     2270.59    405.93 o 
  -5  11  11      537.20      670.63    301.59 o 
  -4  11  11     5089.85     5362.31    398.59 o 
  -3  11  11     2287.17     2203.07    360.32 o 
  -2  11  11     3371.24     3617.69    276.60 o 
  -1  11  11     2598.40     2253.88    344.41 o 
   0  11  11     3314.59     3277.51    306.46 o 
   1  11  11     2578.34     2646.15    366.76 o 
   2  11  11     3396.71     3645.98    369.04 o 
   3  11  11     2306.62     2290.25    392.47 o 
   4  11  11     4959.51     5130.52    362.26 o 
   5  11  11      506.91      415.59    328.36 o 
   6  11  11     2314.97     2626.00    371.53 o 
   7  11  11      253.74      350.16    359.64 o 
   8  11  11     1972.67     1992.24    319.05 o 
   9  11  11      286.09      380.97    345.39 o 
  -8  12  11     1326.82     1003.23    342.11 o 
  -7  12  11       81.30       93.51    325.96 o 
  -6  12  11      484.90      630.86    302.54 o 
  -5  12  11     2700.58     3042.93    378.88 o 
  -4  12  11     1344.74     1837.54    326.49 o 
  -3  12  11     3034.45     2812.93    327.96 o 
  -2  12  11     3549.47     3761.03    399.01 o 
  -1  12  11     2501.58     2869.70    362.47 o 
   0  12  11     3304.63     3477.56    417.08 o 
   1  12  11     2372.41     2294.77    284.18 o 
   2  12  11     3493.01     3228.00    339.26 o 
   3  12  11     3209.05     3428.33    309.36 o 
   4  12  11     1372.09     1802.53    346.61 o 
   5  12  11     2842.77     3134.86    412.41 o 
   6  12  11      497.45      673.94    408.41 o 
   7  12  11       77.19      212.42    350.54 o 
   8  12  11     1332.06     1289.86    420.84 o 
  -7  13  11     1332.54     1391.68    331.78 o 
  -6  13  11      473.77      748.89    318.38 o 
  -5  13  11     4332.85     4596.26    336.60 o 
  -4  13  11       47.13      146.93    325.68 o 
  -3  13  11     7404.27     7771.88    372.65 o 
  -2  13  11     1335.02     1377.04    358.47 o 
  -1  13  11     5252.61     5987.62    366.20 o 
   0  13  11     1024.27     1137.04    343.18 o 
   1  13  11     5111.31     5867.38    371.55 o 
   2  13  11     1307.68     1301.98    365.30 o 
   3  13  11     7562.19     7846.83    391.46 o 
   4  13  11       58.58      300.56    399.21 o 
   5  13  11     4313.06     4995.46    430.26 o 
   6  13  11      474.91      503.03    379.92 o 
   7  13  11     1347.34     1212.93    343.22 o 
  -6  14  11      459.48      641.31    435.90 o 
  -5  14  11     1968.71     1970.24    311.59 o 
  -4  14  11      101.19      421.58    328.07 o 
  -3  14  11     1132.87     1235.63    366.76 o 
  -2  14  11      332.16      522.26    360.23 o 
  -1  14  11     2096.63     2262.91    278.68 o 
   0  14  11      720.91      629.50    364.29 o 
   1  14  11     2113.69     2105.59    416.72 o 
   2  14  11      302.67      536.22    267.76 o 
   3  14  11     1102.39     1488.73    310.80 o 
   4  14  11      104.11      152.24    373.06 o 
   5  14  11     1908.91     1365.36    355.97 o 
   6  14  11      475.10      598.12    447.60 o 
  -5  15  11      232.23      415.17    320.38 o 
  -4  15  11      934.92     1542.64    436.27 o 
  -3  15  11     1547.83     1446.73    362.30 o 
  -2  15  11      491.09      385.37    314.12 o 
  -1  15  11      781.87      893.05    347.44 o 
   0  15  11     1146.62     1615.66    319.69 o 
   1  15  11      782.85     1067.83    386.53 o 
   2  15  11      475.89      650.09    320.46 o 
   3  15  11     1537.42     1485.22    394.73 o 
   4  15  11     1029.09      963.76    371.53 o 
   5  15  11      214.69      454.35    446.09 o 
  -4  16  11     2472.07     2187.77    434.40 o 
  -3  16  11      533.42      417.47    448.50 o 
  -2  16  11     2957.30     2776.32    377.12 o 
  -1  16  11      271.56        7.14    329.04 o 
   0  16  11     1919.14     1969.28    336.28 o 
   1  16  11      280.17      399.62    332.66 o 
   2  16  11     3018.22     2948.72    324.97 o 
   3  16  11      556.89      388.85    360.80 o 
   4  16  11     2513.29     2336.46    428.78 o 
  -2  17  11      785.42      760.78    387.49 o 
  -1  17  11      278.57      385.86    410.72 o 
   0  17  11      546.67      777.52    330.83 o 
   1  17  11      273.73      469.23    415.61 o 
   2  17  11      784.24      723.21    425.15 o 
   1   0  12      649.17      778.48    587.49 o 
   2   0  12     8518.47     8710.91    411.36 o 
   3   0  12    28104.60    28297.47    409.34 o 
   4   0  12    24965.51    25792.20    478.89 o 
   5   0  12    17969.36    18755.52    321.99 o 
   6   0  12     5281.49     5311.73    288.38 o 
   7   0  12    14712.33    14790.32    306.52 o 
   8   0  12      303.38      377.88    244.83 o 
   9   0  12     8414.18     9055.63    304.50 o 
  10   0  12     3063.13     3194.27    335.34 o 
  11   0  12       51.70      190.14    316.86 o 
 -11   1  12     1064.92     1303.00    349.97 o 
 -10   1  12     1118.77     1141.21    301.23 o 
  -9   1  12     3721.56     3794.94    299.35 o 
  -8   1  12      618.85      776.73    258.55 o 
  -7   1  12     2049.37     1927.21    242.41 o 
  -6   1  12     6905.88     6800.82    340.22 o 
  -5   1  12    35948.13    35465.36    402.69 o 
  -4   1  12    10314.38     9744.94    413.01 o 
  -3   1  12      838.83     1037.04    321.76 o 
  -2   1  12     2990.55     3406.28    316.90 o 
  -1   1  12     1922.60     1774.87    378.98 o 
   0   1  12     1957.30     1993.54    463.17 o 
   1   1  12     1502.07     1274.55    488.36 o 
   2   1  12     2960.40     3430.58    376.42 o 
   3   1  12     1345.71     1664.64    265.36 o 
   4   1  12     9872.85     9397.10    278.81 o 
   5   1  12    36484.56    36261.63    396.48 o 
   6   1  12     6840.92     6583.14    306.80 o 
   7   1  12     1851.51     1591.64    249.63 o 
   8   1  12      612.94      678.59    275.33 o 
   9   1  12     3772.99     4135.36    333.93 o 
  10   1  12     1065.75      993.78    301.49 o 
  11   1  12     1017.84     1024.31    315.93 o 
 -11   2  12     1045.54     1194.95    342.89 o 
 -10   2  12      780.89      825.20    286.23 o 
  -9   2  12      839.98      936.86    259.83 o 
  -8   2  12     2096.91     2652.14    288.65 o 
  -7   2  12     2289.28     2297.38    275.54 o 
  -6   2  12    11882.66    11691.37    290.68 o 
  -5   2  12     6320.15     6435.21    341.29 o 
  -4   2  12    12360.22    11916.99    373.24 o 
  -3   2  12     1336.40     1245.50    320.92 o 
  -2   2  12    26561.98    26111.88    436.40 o 
  -1   2  12     4842.27     5500.34    353.40 o 
   0   2  12    40326.70    40721.17    531.05 o 
   1   2  12     4991.83     5774.96    373.89 o 
   2   2  12    26776.39    26058.52    413.57 o 
   3   2  12     1464.66     1485.60    217.52 o 
   4   2  12    12073.72    11125.95    314.03 o 
   5   2  12     6173.53     6176.88    267.24 o 
   6   2  12    11854.92    11747.20    330.60 o 
   7   2  12     2471.99     2585.98    280.04 o 
   8   2  12     2150.36     2648.00    268.62 o 
   9   2  12      800.80      763.44    260.83 o 
  10   2  12      636.95      766.78    295.68 o 
  11   2  12     1133.82      842.15    352.49 o 
 -11   3  12     1381.60     1460.66    359.28 o 
 -10   3  12     3440.96     3776.93    340.38 o 
  -9   3  12      596.71      607.24    331.65 o 
  -8   3  12    12663.97    13530.46    428.50 o 
  -7   3  12       51.40       58.16    312.78 o 
  -6   3  12    14332.15    13443.36    391.28 o 
  -5   3  12     1245.99     1407.64    325.61 o 
  -4   3  12      946.71      943.52    232.68 o 
  -3   3  12     1378.77     1716.33    271.52 o 
  -2   3  12    41980.76    40386.80    454.88 o 
  -1   3  12    22055.78    21972.57    402.78 o 
   0   3  12    74502.95    72795.16    591.38 o 
   1   3  12    22701.84    22802.23    418.14 o 
   2   3  12    40763.21    39238.95    508.10 o 
   3   3  12     1286.38     1582.80    259.80 o 
   4   3  12      938.29      889.25    277.56 o 
   5   3  12     1232.08     1440.34    300.34 o 
   6   3  12    14299.42    13654.83    323.77 o 
   7   3  12       81.48      137.09    283.05 o 
   8   3  12    12439.94    13030.01    359.75 o 
   9   3  12      521.84      565.04    306.19 o 
  10   3  12     3562.46     3702.96    322.76 o 
  11   3  12     1327.76     1057.74    333.13 o 
 -11   4  12      438.28      221.46    283.99 o 
 -10   4  12     1365.76     1533.77    315.62 o 
  -9   4  12      750.74      797.26    272.19 o 
  -8   4  12     3884.15     3973.44    314.11 o 
  -7   4  12     1143.52     1220.56    329.19 o 
  -6   4  12     5696.04     5220.28    298.35 o 
  -5   4  12     7928.67     7371.10    274.82 o 
  -4   4  12    16307.73    15627.16    344.49 o 
  -3   4  12      220.48      236.64    216.89 o 
  -2   4  12     9670.97     8911.88    331.08 o 
  -1   4  12      554.14      634.19    279.42 o 
   0   4  12    16350.85    15877.22    341.77 o 
   1   4  12      608.25      657.55    259.19 o 
   2   4  12    10195.72     9375.07    333.16 o 
   3   4  12      337.66      333.43    238.42 o 
   4   4  12    16143.90    15169.96    377.85 o 
   5   4  12     7899.11     7107.65    324.28 o 
   6   4  12     5974.78     5680.56    321.07 o 
   7   4  12     1036.41     1047.88    286.79 o 
   8   4  12     3926.79     4202.44    301.13 o 
   9   4  12      743.81      951.51    271.53 o 
  10   4  12     1340.45     1500.41    343.61 o 
  11   4  12      381.16      337.42    298.07 o 
 -11   5  12      198.28      384.48    311.96 o 
 -10   5  12      341.83      352.69    340.41 o 
  -9   5  12     2122.29     2419.10    288.16 o 
  -8   5  12      111.11      276.35    297.43 o 
  -7   5  12     1706.92     1893.36    303.37 o 
  -6   5  12     6238.28     6128.95    265.16 o 
  -5   5  12     9120.07     8807.66    332.53 o 
  -4   5  12     1588.74     1429.81    265.20 o 
  -3   5  12     6175.11     6185.03    294.47 o 
  -2   5  12     4038.46     3846.65    289.51 o 
  -1   5  12     9425.38     9200.80    290.65 o 
   0   5  12      380.21      482.43    257.12 o 
   1   5  12     9115.29     9082.60    298.39 o 
   2   5  12     3781.27     3476.82    277.66 o 
   3   5  12     5632.83     5635.46    302.80 o 
   4   5  12     1413.80     1099.37    272.63 o 
   5   5  12     9347.31     8663.85    346.89 o 
   6   5  12     6453.77     6086.77    339.37 o 
   7   5  12     1605.09     1445.24    302.94 o 
   8   5  12      133.15      147.64    247.85 o 
   9   5  12     2117.73     2302.78    326.12 o 
  10   5  12      350.57      244.48    345.38 o 
  11   5  12      197.26      234.97    333.87 o 
 -11   6  12        2.28       -4.53    372.61 o 
 -10   6  12      902.30     1061.79    347.72 o 
  -9   6  12    13847.70    14571.51    369.10 o 
  -8   6  12     2848.44     3082.78    318.62 o 
  -7   6  12    12437.38    12752.94    330.46 o 
  -6   6  12      606.68      821.83    270.78 o 
  -5   6  12     5714.16     5285.81    289.94 o 
  -4   6  12     1970.68     2056.52    239.11 o 
  -3   6  12     3273.95     3462.83    252.09 o 
  -2   6  12    13546.06    13860.46    312.08 o 
  -1   6  12    48586.33    47348.29    473.84 o 
   0   6  12       72.66      179.95    321.42 o 
   1   6  12    47815.13    46683.78    524.89 o 
   2   6  12    13268.71    13361.25    364.90 o 
   3   6  12     2964.21     3001.48    255.52 o 
   4   6  12     2084.24     2226.35    335.61 o 
   5   6  12     5527.68     5014.89    315.19 o 
   6   6  12      584.97      656.15    280.01 o 
   7   6  12    12207.38    12532.87    384.78 o 
   8   6  12     2713.53     2622.84    319.12 o 
   9   6  12    14012.30    14120.11    348.07 o 
  10   6  12      917.47      819.59    349.37 o 
  11   6  12        4.30      106.23    342.73 o 
 -10   7  12      785.19      792.85    320.04 o 
  -9   7  12     1192.98      939.77    332.99 o 
  -8   7  12       10.87      -15.27    266.91 o 
  -7   7  12     3083.52     3111.81    339.69 o 
  -6   7  12     1239.41     1306.67    288.85 o 
  -5   7  12     9698.50     9763.56    406.03 o 
  -4   7  12     4258.68     4062.79    290.89 o 
  -3   7  12    10415.15    10075.51    303.57 o 
  -2   7  12     1039.02     1147.21    251.09 o 
  -1   7  12    11397.52    11503.44    353.63 o 
   0   7  12       48.47      224.33    265.93 o 
   1   7  12    11008.48    11014.88    369.48 o 
   2   7  12      983.72     1164.21    347.58 o 
   3   7  12    10517.64    10442.16    399.71 o 
   4   7  12     4381.23     4684.26    366.25 o 
   5   7  12    10025.12     9599.09    313.89 o 
   6   7  12     1197.31     1307.05    245.74 o 
   7   7  12     3078.52     2882.07    273.43 o 
   8   7  12        9.64      161.14    333.22 o 
   9   7  12     1302.87     1501.45    295.65 o 
  10   7  12      726.02      598.98    394.04 o 
 -10   8  12      191.35      340.85    332.29 o 
  -9   8  12      396.63      253.42    340.96 o 
  -8   8  12      920.04      806.49    300.00 o 
  -7   8  12     2035.18     2316.17    272.74 o 
  -6   8  12     1982.56     2126.08    297.36 o 
  -5   8  12     5715.03     6066.46    391.66 o 
  -4   8  12     7500.67     7515.37    306.06 o 
  -3   8  12     5523.35     5203.44    292.92 o 
  -2   8  12     8905.65     8536.10    398.81 o 
  -1   8  12      897.75      759.10    292.71 o 
   0   8  12     6093.99     6005.52    315.80 o 
   1   8  12      871.88      830.94    278.89 o 
   2   8  12     8806.49     8134.68    384.93 o 
   3   8  12     5484.11     5052.71    372.08 o 
   4   8  12     7359.31     7240.96    369.97 o 
   5   8  12     5773.18     5763.62    333.79 o 
   6   8  12     2057.25     2125.78    329.51 o 
   7   8  12     1952.18     2041.06    291.40 o 
   8   8  12      957.44     1015.22    385.68 o 
   9   8  12      424.27      778.35    370.46 o 
  10   8  12      183.67      336.40    313.26 o 
 -10   9  12      988.67     1179.03    360.95 o 
  -9   9  12      889.42      906.19    350.01 o 
  -8   9  12    12450.98    12497.21    357.33 o 
  -7   9  12     1124.61     1140.03    247.00 o 
  -6   9  12     7204.00     7456.75    339.20 o 
  -5   9  12      786.14     1014.90    346.08 o 
  -4   9  12      166.64      326.15    361.65 o 
  -3   9  12      136.89      315.59    302.03 o 
  -2   9  12    16504.97    16421.01    384.63 o 
  -1   9  12     3011.34     3177.20    351.11 o 
   0   9  12    26445.37    27025.28    491.86 o 
   1   9  12     2957.76     2985.95    290.18 o 
   2   9  12    16269.35    16395.70    424.45 o 
   3   9  12      203.13      249.61    300.48 o 
   4   9  12      171.02      297.43    294.40 o 
   5   9  12      814.99      919.45    398.86 o 
   6   9  12     7114.72     7337.49    363.52 o 
   7   9  12     1136.97     1076.26    312.14 o 
   8   9  12    12469.92    12590.09    401.80 o 
   9   9  12      913.03      646.03    302.08 o 
  10   9  12      970.00      773.42    406.52 o 
  -9  10  12      409.73      504.60    307.85 o 
  -8  10  12      781.22      786.49    291.76 o 
  -7  10  12      348.73      550.62    288.14 o 
  -6  10  12     1952.96     2034.24    348.07 o 
  -5  10  12      747.94     1022.77    345.44 o 
  -4  10  12     5805.79     6101.03    362.03 o 
  -3  10  12     1653.97     2032.67    324.37 o 
  -2  10  12     7177.74     7034.97    294.98 o 
  -1  10  12      805.16      817.76    255.28 o 
   0  10  12     9717.52     9157.09    349.47 o 
   1  10  12      838.96     1037.18    327.98 o 
   2  10  12     7104.75     7351.58    348.92 o 
   3  10  12     1779.28     1979.61    344.74 o 
   4  10  12     5772.15     5578.56    376.16 o 
   5  10  12      804.09      647.74    339.64 o 
   6  10  12     1981.54     2390.44    342.57 o 
   7  10  12      327.30      520.82    367.42 o 
   8  10  12      810.87      988.83    350.17 o 
   9  10  12      371.80      624.36    353.14 o 
  -9  11  12      233.56      515.99    372.79 o 
  -8  11  12      298.70      136.06    390.17 o 
  -7  11  12      447.22      392.11    342.74 o 
  -6  11  12     3067.25     3064.69    343.43 o 
  -5  11  12     3974.98     4233.07    345.79 o 
  -4  11  12     2383.07     2465.57    324.98 o 
  -3  11  12     1719.31     1830.24    310.39 o 
  -2  11  12     1287.22     1282.26    395.05 o 
  -1  11  12     1569.49     1625.97    359.27 o 
   0  11  12     2769.91     3018.78    340.43 o 
   1  11  12     1609.25     1800.04    318.49 o 
   2  11  12     1268.10     1200.80    359.99 o 
   3  11  12     1781.65     2614.81    398.63 o 
   4  11  12     2330.86     2470.54    356.00 o 
   5  11  12     3936.23     4353.08    446.26 o 
   6  11  12     3079.30     2916.30    369.06 o 
   7  11  12      511.77      559.97    416.83 o 
   8  11  12      337.65      281.38    303.58 o 
   9  11  12      247.27      -13.27    368.04 o 
  -8  12  12      360.61      394.71    308.48 o 
  -7  12  12     4791.46     5298.01    372.58 o 
  -6  12  12      560.96      726.61    361.71 o 
  -5  12  12     2382.51     2396.97    342.03 o 
  -4  12  12     2256.27     2666.50    287.98 o 
  -3  12  12      348.31      496.46    311.53 o 
  -2  12  12      749.93      586.47    349.82 o 
  -1  12  12    14366.52    14123.56    376.56 o 
   0  12  12     2130.39     2015.17    338.77 o 
   1  12  12    14185.38    14707.56    428.40 o 
   2  12  12      786.56      552.09    323.78 o 
   3  12  12      375.57      559.49    304.94 o 
   4  12  12     2238.51     2223.99    357.44 o 
   5  12  12     2406.82     2585.86    400.51 o 
   6  12  12      566.12      669.62    324.88 o 
   7  12  12     4621.86     5186.39    355.57 o 
   8  12  12      340.69      465.20    386.36 o 
  -7  13  12      531.22      486.86    310.46 o 
  -6  13  12       81.12      243.07    345.09 o 
  -5  13  12     2197.59     2378.69    344.75 o 
  -4  13  12      317.50      780.46    405.11 o 
  -3  13  12     2407.87     2589.11    366.75 o 
  -2  13  12      160.96      272.98    285.39 o 
  -1  13  12     3834.61     4472.72    360.18 o 
   0  13  12      521.43      796.53    259.72 o 
   1  13  12     3801.36     4345.06    286.43 o 
   2  13  12      163.67      163.83    388.72 o 
   3  13  12     2378.51     2550.92    313.92 o 
   4  13  12      315.73      520.52    325.54 o 
   5  13  12     2178.33     2575.65    351.61 o 
   6  13  12       75.50       96.02    436.03 o 
   7  13  12      561.60      501.96    401.14 o 
  -6  14  12      677.13      879.50    340.15 o 
  -5  14  12     2357.06     2543.55    341.77 o 
  -4  14  12     2164.71     2506.24    366.22 o 
  -3  14  12     1200.48     1348.39    368.68 o 
  -2  14  12       58.96       91.30    358.53 o 
  -1  14  12      444.91      531.28    299.01 o 
   0  14  12      654.22      632.35    365.42 o 
   1  14  12      385.25       20.29    311.82 o 
   2  14  12       59.69      192.77    261.61 o 
   3  14  12     1195.60     1236.43    345.47 o 
   4  14  12     2155.53     2813.50    380.18 o 
   5  14  12     2337.32     2377.48    372.08 o 
   6  14  12      652.43      923.69    520.16 o 
  -5  15  12     1292.47     1304.71    355.70 o 
  -4  15  12      464.08      647.52    303.78 o 
  -3  15  12      870.62      831.14    354.59 o 
  -2  15  12     2365.01     2355.41    290.79 o 
  -1  15  12      667.36      952.89    348.63 o 
   0  15  12     5390.32     5776.63    333.69 o 
   1  15  12      632.89      676.29    350.60 o 
   2  15  12     2301.08     2313.02    352.98 o 
   3  15  12      886.08      932.20    322.56 o 
   4  15  12      475.60      227.87    440.57 o 
   5  15  12     1277.87      884.47    378.75 o 
  -4  16  12      889.72      779.63    346.79 o 
  -3  16  12      111.45      544.01    398.68 o 
  -2  16  12      494.82      462.46    340.86 o 
  -1  16  12      127.24      457.31    350.59 o 
   0  16  12     1565.36     1489.76    317.39 o 
   1  16  12      128.89       -2.84    356.25 o 
   2  16  12      519.95      537.45    361.32 o 
   3  16  12      103.42      -74.82    337.05 o 
   4  16  12      871.72      678.26    329.10 o 
  -1  17  12      193.08      296.08    460.71 o 
   0  17  12      642.63     1044.29    467.12 o 
   1  17  12      197.36      339.17    356.77 o 
   1   0  13     7263.56     7195.46    651.05 o 
   2   0  13      111.01      271.65    334.72 o 
   3   0  13      103.46      151.48    244.99 o 
   4   0  13       62.42      166.21    243.98 o 
   5   0  13     6496.00     6916.12    277.59 o 
   6   0  13       26.41       27.42    232.60 o 
   7   0  13     1181.69     1312.58    274.94 o 
   8   0  13      763.11      809.71    260.84 o 
   9   0  13      103.39      -95.44    258.02 o 
  10   0  13     1453.54     1350.45    286.10 o 
  11   0  13      567.88      376.93    301.10 o 
 -11   1  13     4261.35     3991.80    334.31 o 
 -10   1  13     2887.03     2868.18    296.11 o 
  -9   1  13     7211.52     7190.15    312.60 o 
  -8   1  13     2569.11     2784.22    267.93 o 
  -7   1  13      263.36      373.92    246.79 o 
  -6   1  13     3728.72     3933.27    322.68 o 
  -5   1  13    18761.14    19032.76    332.29 o 
  -4   1  13      636.79      712.19    281.50 o 
  -3   1  13     4967.48     4850.24    283.79 o 
  -2   1  13      723.43      736.85    375.05 o 
  -1   1  13     8104.12     8119.66    385.02 o 
   0   1  13   140395.56   141674.84   1257.40 o 
   1   1  13     7656.02     7641.34    461.62 o 
   2   1  13      560.99      607.40    328.85 o 
   3   1  13     6016.53     5750.59    288.88 o 
   4   1  13      627.57      900.03    240.42 o 
   5   1  13    18652.98    18778.28    312.74 o 
   6   1  13     3894.35     3984.45    276.63 o 
   7   1  13      260.27      272.99    268.47 o 
   8   1  13     2835.75     2855.02    262.19 o 
   9   1  13     7375.87     7738.63    306.95 o 
  10   1  13     2857.63     2950.48    278.66 o 
  11   1  13     4152.71     4030.13    346.70 o 
 -11   2  13      283.10      207.25    379.15 o 
 -10   2  13     6954.11     6787.01    331.97 o 
  -9   2  13     1448.91     1366.76    311.02 o 
  -8   2  13     1096.25     1199.91    300.11 o 
  -7   2  13     7397.74     7556.42    304.21 o 
  -6   2  13     2868.14     3175.07    309.20 o 
  -5   2  13     1105.63     1635.98    328.17 o 
  -4   2  13    31256.53    30789.96    436.35 o 
  -3   2  13      852.72      807.64    244.01 o 
  -2   2  13    19475.13    19363.03    379.39 o 
  -1   2  13     3846.87     3981.85    331.82 o 
   0   2  13     2710.17     2791.34    300.11 o 
   1   2  13     3236.05     3300.31    345.96 o 
   2   2  13    19163.70    19000.89    393.55 o 
   3   2  13      938.29      920.86    248.39 o 
   4   2  13    31752.49    31244.64    386.18 o 
   5   2  13     1021.09     1320.70    217.87 o 
   6   2  13     2823.64     2892.17    275.83 o 
   7   2  13     6928.11     7007.53    263.80 o 
   8   2  13     1186.72     1480.64    297.77 o 
   9   2  13     1445.60     1532.53    315.18 o 
  10   2  13     6888.92     6783.59    292.50 o 
  11   2  13      255.49      348.61    321.84 o 
 -11   3  13      811.91      619.18    362.17 o 
 -10   3  13      175.36      369.26    325.42 o 
  -9   3  13     2030.40     2206.99    295.15 o 
  -8   3  13     2193.71     2220.07    339.22 o 
  -7   3  13     3536.90     3742.87    309.07 o 
  -6   3  13     2329.21     2331.35    305.16 o 
  -5   3  13      286.37      255.16    393.83 o 
  -4   3  13     5414.16     5566.91    284.80 o 
  -3   3  13      897.54      966.69    245.26 o 
  -2   3  13     8431.29     9028.78    343.49 o 
  -1   3  13     3671.81     3748.18    288.38 o 
   0   3  13    12924.41    13694.97    363.06 o 
   1   3  13     3835.59     3889.72    295.00 o 
   2   3  13     7875.39     8395.54    360.68 o 
   3   3  13      822.24      827.39    224.14 o 
   4   3  13     5472.37     5418.21    272.48 o 
   5   3  13      263.58      307.26    264.96 o 
   6   3  13     2188.18     2034.63    295.36 o 
   7   3  13     3299.42     3204.89    302.62 o 
   8   3  13     2095.75     1956.14    311.21 o 
   9   3  13     2007.45     2133.52    293.67 o 
  10   3  13      198.66      195.83    324.05 o 
  11   3  13      842.97      663.70    351.18 o 
 -11   4  13      203.85      338.69    332.54 o 
 -10   4  13     4791.33     4480.31    328.47 o 
  -9   4  13     2727.41     3047.55    306.26 o 
  -8   4  13     1959.06     2055.73    285.16 o 
  -7   4  13      625.72      333.93    334.42 o 
  -6   4  13     7223.73     7150.40    288.45 o 
  -5   4  13     5544.38     5129.08    337.29 o 
  -4   4  13    18832.63    17827.91    333.32 o 
  -3   4  13     3368.92     3182.79    304.77 o 
  -2   4  13       85.65      258.91    237.65 o 
  -1   4  13    12558.46    12461.17    346.39 o 
   0   4  13     1745.50     1320.35    244.77 o 
   1   4  13    12247.78    12219.54    321.43 o 
   2   4  13       70.92      190.20    257.47 o 
   3   4  13     3328.63     3120.98    244.30 o 
   4   4  13    18944.22    17869.36    408.81 o 
   5   4  13     5634.05     5139.10    325.51 o 
   6   4  13     7149.33     6944.25    347.33 o 
   7   4  13      577.92      503.28    324.50 o 
   8   4  13     2075.75     2590.70    314.72 o 
   9   4  13     2757.71     3027.30    323.18 o 
  10   4  13     4833.83     4689.87    333.68 o 
  11   4  13      200.97       39.17    330.89 o 
 -11   5  13     5670.36     5201.61    348.08 o 
 -10   5  13      948.97     1315.10    295.75 o 
  -9   5  13     5890.55     5950.85    337.21 o 
  -8   5  13     2075.71     2003.21    263.01 o 
  -7   5  13     1033.62     1031.48    286.38 o 
  -6   5  13      977.31     1114.22    296.18 o 
  -5   5  13    18137.22    17783.94    328.85 o 
  -4   5  13     5428.60     5038.07    304.88 o 
  -3   5  13    23698.21    23085.82    354.76 o 
  -2   5  13    13638.62    13822.08    366.99 o 
  -1   5  13     4172.35     3931.26    282.56 o 
   0   5  13     8336.75     8210.22    303.44 o 
   1   5  13     3792.66     3520.42    283.63 o 
   2   5  13    13027.33    12747.24    294.83 o 
   3   5  13    23906.89    23546.21    429.50 o 
   4   5  13     5764.42     5466.01    272.82 o 
   5   5  13    18409.48    18210.30    384.74 o 
   6   5  13      814.00     1115.41    266.89 o 
   7   5  13     1060.55     1058.97    301.87 o 
   8   5  13     2019.64     2114.78    334.70 o 
   9   5  13     5859.73     6043.20    342.48 o 
  10   5  13      940.09      958.60    346.58 o 
  11   5  13     5551.96     4906.16    355.98 o 
 -11   6  13      172.05      258.65    316.13 o 
 -10   6  13      258.65      527.00    309.76 o 
  -9   6  13     1702.75     1598.48    335.44 o 
  -8   6  13     2070.71     1880.68    336.61 o 
  -7   6  13     1668.23     1891.97    308.93 o 
  -6   6  13     1473.56     1537.46    243.06 o 
  -5   6  13      438.78      654.34    320.75 o 
  -4   6  13     2342.79     2507.01    269.61 o 
  -3   6  13     7160.44     6804.12    338.83 o 
  -2   6  13     9670.39     9099.84    285.93 o 
  -1   6  13     4554.12     4744.04    291.26 o 
   0   6  13    10662.17    10981.58    319.02 o 
   1   6  13     4641.71     4722.20    277.62 o 
   2   6  13     9736.86     9483.80    358.48 o 
   3   6  13     7385.24     7185.21    288.84 o 
   4   6  13     2318.79     2465.59    261.47 o 
   5   6  13      487.37      514.26    257.65 o 
   6   6  13     1428.93     1584.62    321.29 o 
   7   6  13     1541.07     1710.35    305.14 o 
   8   6  13     1962.21     1689.06    321.38 o 
   9   6  13     1734.66     1683.45    327.13 o 
  10   6  13      254.56      464.88    340.63 o 
  11   6  13      163.86      101.93    377.29 o 
 -10   7  13      970.76      919.10    336.74 o 
  -9   7  13     2290.70     2297.13    343.43 o 
  -8   7  13     1563.74     1870.10    279.76 o 
  -7   7  13      116.80      162.86    286.54 o 
  -6   7  13     1232.55     1278.79    236.22 o 
  -5   7  13     4454.70     4045.40    320.92 o 
  -4   7  13     6996.82     6533.90    353.59 o 
  -3   7  13     5533.81     5506.99    331.29 o 
  -2   7  13     1432.64     1566.38    256.51 o 
  -1   7  13     3247.41     2833.12    279.36 o 
   0   7  13    16947.09    17135.46    384.69 o 
   1   7  13     3480.39     3161.19    273.63 o 
   2   7  13     1413.74     1661.22    284.36 o 
   3   7  13     5701.19     5522.98    305.29 o 
   4   7  13     6920.98     6267.09    421.03 o 
   5   7  13     4341.66     4105.23    347.55 o 
   6   7  13     1166.60     1133.99    291.53 o 
   7   7  13      113.15      189.07    303.28 o 
   8   7  13     1612.12     1625.01    346.12 o 
   9   7  13     2371.76     2428.66    366.93 o 
  10   7  13      939.57     1024.12    353.26 o 
 -10   8  13     3884.73     3306.28    351.14 o 
  -9   8  13     3168.64     3156.02    381.74 o 
  -8   8  13     2828.60     2985.93    312.75 o 
  -7   8  13     2947.21     2863.20    262.72 o 
  -6   8  13     7066.38     6939.03    338.01 o 
  -5   8  13     6440.64     6792.45    338.65 o 
  -4   8  13    27956.08    27286.01    548.60 o 
  -3   8  13     7840.36     7586.35    322.29 o 
  -2   8  13     7559.66     7855.01    324.00 o 
  -1   8  13     2146.70     2000.94    305.97 o 
   0   8  13     1581.90     2119.63    286.26 o 
   1   8  13     2033.59     1838.80    335.02 o 
   2   8  13     7533.60     7488.82    325.70 o 
   3   8  13     8087.33     7348.23    334.22 o 
   4   8  13    28661.25    27795.52    442.30 o 
   5   8  13     6639.39     6964.77    363.43 o 
   6   8  13     6954.43     6665.39    306.01 o 
   7   8  13     2994.23     2994.81    278.74 o 
   8   8  13     2799.76     2783.37    336.57 o 
   9   8  13     3135.75     3652.26    428.93 o 
  10   8  13     3835.68     3478.63    400.73 o 
 -10   9  13       50.19      205.53    373.63 o 
  -9   9  13      988.84     1111.18    347.46 o 
  -8   9  13     3446.28     3290.94    344.04 o 
  -7   9  13     1855.37     2017.24    325.55 o 
  -6   9  13     1504.41     1526.73    251.40 o 
  -5   9  13     2602.70     2825.62    355.75 o 
  -4   9  13     1419.91     1539.60    310.15 o 
  -3   9  13     1087.33     1215.84    295.93 o 
  -2   9  13     4958.75     5192.18    375.74 o 
  -1   9  13    12043.57    12105.90    350.68 o 
   0   9  13      669.48      947.00    359.01 o 
   1   9  13    12261.81    12419.60    334.94 o 
   2   9  13     4969.53     4942.06    343.01 o 
   3   9  13      980.23     1077.77    305.70 o 
   4   9  13     1545.45     1489.83    331.98 o 
   5   9  13     2640.75     2753.81    392.32 o 
   6   9  13     1480.00     1544.56    371.09 o 
   7   9  13     1842.26     1877.62    346.07 o 
   8   9  13     3422.49     2982.25    344.40 o 
   9   9  13      937.52     1006.72    379.66 o 
  10   9  13       62.73     -136.73    362.28 o 
  -9  10  13      423.50      425.46    364.96 o 
  -8  10  13      523.03      824.74    276.62 o 
  -7  10  13      816.26      931.55    322.52 o 
  -6  10  13      195.28      361.26    314.33 o 
  -5  10  13     3247.84     2995.91    406.37 o 
  -4  10  13     3709.90     3688.87    402.18 o 
  -3  10  13      676.71      653.97    267.24 o 
  -2  10  13     2392.27     2746.22    383.02 o 
  -1  10  13    17476.02    16846.78    385.38 o 
   0  10  13     2021.53     2072.70    274.02 o 
   1  10  13    17302.96    17621.32    356.60 o 
   2  10  13     2463.18     2477.62    274.21 o 
   3  10  13      605.17      567.18    306.50 o 
   4  10  13     3691.22     3701.44    316.41 o 
   5  10  13     3152.93     3189.32    399.01 o 
   6  10  13      169.70      118.86    372.43 o 
   7  10  13      819.49      840.99    323.88 o 
   8  10  13      558.40      643.41    342.58 o 
   9  10  13      406.26      304.93    331.27 o 
  -9  11  13     2170.64     1821.47    361.53 o 
  -8  11  13     2889.94     2635.52    359.55 o 
  -7  11  13      229.97      435.76    308.79 o 
  -6  11  13     3276.40     2901.63    321.25 o 
  -5  11  13     6345.56     6497.57    376.71 o 
  -4  11  13     5316.57     5381.17    302.24 o 
  -3  11  13    13254.65    13419.28    351.19 o 
  -2  11  13     4073.58     4564.90    375.19 o 
  -1  11  13      352.13      384.03    384.66 o 
   0  11  13     1722.23     1902.42    334.11 o 
   1  11  13      378.96      601.14    291.37 o 
   2  11  13     3973.28     4192.72    310.74 o 
   3  11  13    13143.39    12641.59    394.19 o 
   4  11  13     5350.21     6000.59    403.00 o 
   5  11  13     6250.99     6097.61    393.08 o 
   6  11  13     3315.06     2951.29    316.78 o 
   7  11  13      245.00      586.26    358.68 o 
   8  11  13     2800.61     2688.83    367.53 o 
   9  11  13     2133.50     2213.29    456.63 o 
  -8  12  13     1105.61      971.03    342.32 o 
  -7  12  13     1286.96     1016.45    334.71 o 
  -6  12  13     1563.36     1550.17    316.94 o 
  -5  12  13       87.84       93.60    357.11 o 
  -4  12  13     1473.24     1453.07    298.97 o 
  -3  12  13      437.28      660.78    373.70 o 
  -2  12  13     4423.48     4375.12    274.94 o 
  -1  12  13     1774.86     2013.82    399.63 o 
   0  12  13     5555.51     6138.12    359.24 o 
   1  12  13     1882.98     2077.13    326.85 o 
   2  12  13     4574.97     4967.14    363.95 o 
   3  12  13      445.36      475.27    376.35 o 
   4  12  13     1459.04     1516.75    321.45 o 
   5  12  13      106.55      -25.22    309.68 o 
   6  12  13     1604.63     1978.50    343.16 o 
   7  12  13     1314.05     1155.55    395.32 o 
   8  12  13     1093.15      860.58    361.96 o 
  -7  13  13      508.97      620.64    291.08 o 
  -6  13  13      752.70     1003.63    271.55 o 
  -5  13  13      600.56      770.18    361.11 o 
  -4  13  13     1793.01     2019.82    283.91 o 
  -3  13  13     2419.03     2496.38    343.28 o 
  -2  13  13      452.67      581.06    350.99 o 
  -1  13  13      479.45      517.34    320.69 o 
   0  13  13     2179.06     2109.44    289.77 o 
   1  13  13      483.66      765.40    287.48 o 
   2  13  13      455.54      529.79    309.73 o 
   3  13  13     2433.81     2598.09    403.06 o 
   4  13  13     1724.28     1998.59    365.39 o 
   5  13  13      603.24      342.25    411.59 o 
   6  13  13      743.27      666.24    388.44 o 
   7  13  13      493.81      593.78    449.00 o 
  -6  14  13      494.53      446.58    316.17 o 
  -5  14  13     2284.22     2484.73    339.43 o 
  -4  14  13     3016.17     2844.89    434.61 o 
  -3  14  13     3430.93     3632.18    351.44 o 
  -2  14  13     3102.48     3939.61    420.74 o 
  -1  14  13     1833.60     2000.41    313.93 o 
   0  14  13      631.90      603.88    332.50 o 
   1  14  13     1792.84     2104.32    382.03 o 
   2  14  13     3122.43     3741.02    423.22 o 
   3  14  13     3546.18     3485.51    421.01 o 
   4  14  13     2954.30     3355.27    392.57 o 
   5  14  13     2372.22     2690.55    445.40 o 
   6  14  13      487.64      491.25    452.50 o 
  -5  15  13      680.98      742.45    322.69 o 
  -4  15  13       51.63      129.37    328.47 o 
  -3  15  13       82.89      -54.26    347.00 o 
  -2  15  13      325.31      110.86    317.92 o 
  -1  15  13     3211.12     3776.00    471.37 o 
   0  15  13       24.07       -8.52    290.91 o 
   1  15  13     3240.27     3314.41    366.25 o 
   2  15  13      351.59      471.30    294.51 o 
   3  15  13       87.33      117.66    382.07 o 
   4  15  13       58.64      181.71    381.16 o 
   5  15  13      709.48      639.10    380.11 o 
  -4  16  13      993.88      937.92    326.79 o 
  -3  16  13      344.96      502.25    311.06 o 
  -2  16  13     1677.29     1766.48    341.42 o 
  -1  16  13      744.31      807.28    312.52 o 
   0  16  13       19.28      247.87    303.69 o 
   1  16  13      753.08      948.96    445.07 o 
   2  16  13     1670.31     1639.46    359.47 o 
   3  16  13      318.60      -27.49    364.28 o 
   4  16  13     1022.93      993.82    330.12 o 
  -1  17  13      344.81      456.48    413.49 o 
   0  17  13      929.08      832.91    381.67 o 
   1  17  13      363.15      372.89    377.06 o 
   0   0  14     3908.29     4441.58    711.80 o 
   1   0  14     3804.59     4377.25    575.56 o 
   2   0  14      243.06      187.25    336.67 o 
   3   0  14        3.94       88.61    314.43 o 
   4   0  14     2030.89     1984.17    291.47 o 
   5   0  14      234.16      457.61    272.42 o 
   6   0  14     5686.94     5294.32    277.35 o 
   7   0  14      429.15      202.10    254.01 o 
   8   0  14     1630.66     2041.06    270.35 o 
   9   0  14       11.87       -2.97    299.79 o 
  10   0  14        2.48       41.54    364.75 o 
  11   0  14     2898.92     2731.24    385.31 o 
 -11   1  14      850.74      734.98    296.78 o 
 -10   1  14     1337.71     1355.06    299.21 o 
  -9   1  14      410.36      265.68    260.12 o 
  -8   1  14     3340.00     3569.19    273.43 o 
  -7   1  14     5962.78     6008.91    338.69 o 
  -6   1  14     8163.33     7909.91    278.33 o 
  -5   1  14     5735.02     5640.04    299.15 o 
  -4   1  14     4219.76     3628.06    330.32 o 
  -3   1  14    12471.29    13154.81    457.00 o 
  -2   1  14     1474.20     1619.31    371.50 o 
  -1   1  14      357.46      406.22    272.53 o 
   0   1  14    99706.79   105874.63   1888.36 o 
   1   1  14      307.14      357.04    424.85 o 
   2   1  14     1613.02     1769.52    337.02 o 
   3   1  14    11696.76    12402.00    351.67 o 
   4   1  14     4343.24     3931.49    302.80 o 
   5   1  14     5797.03     5566.69    309.40 o 
   6   1  14     8203.18     7983.60    279.75 o 
   7   1  14     5886.95     5463.83    286.85 o 
   8   1  14     3096.00     3501.53    323.61 o 
   9   1  14      384.50      324.12    246.84 o 
  10   1  14     1303.75     1555.18    346.82 o 
  11   1  14      890.03     1044.01    346.79 o 
 -11   2  14       99.18      275.76    300.41 o 
 -10   2  14      651.84      799.48    303.99 o 
  -9   2  14     2283.92     2045.48    297.70 o 
  -8   2  14     2695.65     2710.11    295.25 o 
  -7   2  14     2545.72     2593.11    327.78 o 
  -6   2  14     7899.73     7874.50    277.20 o 
  -5   2  14     2691.44     2585.34    252.42 o 
  -4   2  14     8192.62     8365.70    333.38 o 
  -3   2  14     6198.64     6581.98    328.25 o 
  -2   2  14     6852.56     6561.90    304.32 o 
  -1   2  14    16612.63    16583.54    408.20 o 
   0   2  14        1.02       98.87    268.66 o 
   1   2  14    15752.75    15494.47    476.99 o 
   2   2  14     6909.61     6666.65    380.27 o 
   3   2  14     6364.37     6594.09    265.52 o 
   4   2  14     8860.60     9389.53    312.31 o 
   5   2  14     2563.76     2876.03    291.64 o 
   6   2  14     7520.14     7665.25    255.76 o 
   7   2  14     2458.58     2551.97    261.46 o 
   8   2  14     2768.00     2721.98    309.85 o 
   9   2  14     2254.25     2084.35    305.25 o 
  10   2  14      642.75      592.79    329.90 o 
  11   2  14      115.48      193.42    303.48 o 
 -11   3  14     1275.23     1083.22    388.83 o 
 -10   3  14     1023.70     1119.24    328.73 o 
  -9   3  14     1721.87     1820.66    346.59 o 
  -8   3  14      879.86     1107.49    333.47 o 
  -7   3  14      919.08     1155.99    363.06 o 
  -6   3  14      917.18     1137.33    356.11 o 
  -5   3  14     3422.79     3348.74    266.84 o 
  -4   3  14     5931.75     6075.74    257.69 o 
  -3   3  14     7886.58     8565.16    365.47 o 
  -2   3  14     1579.15     1496.94    304.26 o 
  -1   3  14    12803.50    12741.27    318.39 o 
   0   3  14    16242.48    16391.97    383.75 o 
   1   3  14    12821.82    12888.58    352.10 o 
   2   3  14     1613.49     1583.80    276.32 o 
   3   3  14     8036.66     8523.17    278.87 o 
   4   3  14     6042.17     6106.07    250.81 o 
   5   3  14     3337.83     3364.23    239.10 o 
   6   3  14      882.31     1107.03    293.23 o 
   7   3  14      970.04     1217.16    273.09 o 
   8   3  14      841.19      848.99    283.03 o 
   9   3  14     1711.60     1955.07    327.70 o 
  10   3  14     1015.95      890.33    334.72 o 
  11   3  14     1282.85     1295.85    388.27 o 
 -11   4  14      258.62       73.99    361.15 o 
 -10   4  14      148.08      216.01    282.84 o 
  -9   4  14     6312.59     6476.14    321.75 o 
  -8   4  14     1404.19     1487.16    248.75 o 
  -7   4  14    11264.13    11421.60    313.83 o 
  -6   4  14     5787.38     6043.36    315.65 o 
  -5   4  14     9920.07     9525.07    304.70 o 
  -4   4  14      936.55      994.10    281.08 o 
  -3   4  14     9406.85     8834.17    323.38 o 
  -2   4  14       93.32      113.32    268.94 o 
  -1   4  14    30324.06    30067.12    467.29 o 
   0   4  14    11072.01    11074.72    361.60 o 
   1   4  14    30817.90    30328.00    421.02 o 
   2   4  14       41.42      110.84    278.70 o 
   3   4  14     9013.64     8444.08    314.87 o 
   4   4  14      830.84      948.25    289.37 o 
   5   4  14     9484.51     9055.25    286.99 o 
   6   4  14     5883.96     6290.38    284.36 o 
   7   4  14    11183.83    11203.73    309.17 o 
   8   4  14     1416.81     1404.19    290.28 o 
   9   4  14     6333.55     6645.81    343.36 o 
  10   4  14      151.40      214.14    278.37 o 
  11   4  14      287.12      272.62    334.01 o 
 -11   5  14      913.30      997.05    337.27 o 
 -10   5  14       69.13      132.94    311.11 o 
  -9   5  14      682.34      802.02    316.26 o 
  -8   5  14     1380.24     1413.90    268.62 o 
  -7   5  14     2888.28     3284.91    286.85 o 
  -6   5  14     1208.42     1200.42    274.53 o 
  -5   5  14     4546.96     4563.42    262.72 o 
  -4   5  14        0.46      118.13    247.20 o 
  -3   5  14     9336.56     9139.81    316.48 o 
  -2   5  14     1070.09     1263.71    295.46 o 
  -1   5  14     4178.44     4320.73    283.86 o 
   0   5  14     4353.44     4084.79    300.32 o 
   1   5  14     4199.04     4074.53    260.97 o 
   2   5  14     1189.98     1248.27    241.51 o 
   3   5  14     9513.24     9107.46    287.77 o 
   4   5  14        3.80      -29.29    307.15 o 
   5   5  14     4401.01     4503.53    320.58 o 
   6   5  14     1113.59     1144.08    318.72 o 
   7   5  14     2913.57     3279.27    333.52 o 
   8   5  14     1284.02     1281.05    311.08 o 
   9   5  14      662.56      816.56    319.66 o 
  10   5  14       66.21       90.94    332.95 o 
  11   5  14      928.26     1063.63    371.30 o 
 -11   6  14      527.79      467.12    323.01 o 
 -10   6  14       23.95      314.66    292.43 o 
  -9   6  14       40.63      454.41    318.12 o 
  -8   6  14     3384.33     3423.33    320.31 o 
  -7   6  14      136.37      237.22    275.97 o 
  -6   6  14     2444.28     2547.26    264.26 o 
  -5   6  14     5537.36     5317.92    297.68 o 
  -4   6  14     2171.39     2142.94    263.61 o 
  -3   6  14     1203.97     1086.37    287.41 o 
  -2   6  14     2135.75     1646.75    240.38 o 
  -1   6  14     7392.84     7708.52    309.68 o 
   0   6  14    16842.39    17513.79    362.28 o 
   1   6  14     7380.44     7385.50    260.75 o 
   2   6  14     2073.71     1647.37    239.87 o 
   3   6  14     1213.75     1187.09    290.84 o 
   4   6  14     2018.89     2179.60    321.61 o 
   5   6  14     5379.33     5387.93    290.18 o 
   6   6  14     2355.14     2586.57    254.22 o 
   7   6  14      161.49      256.78    325.92 o 
   8   6  14     3477.73     3475.79    299.61 o 
   9   6  14       26.17      -13.19    357.77 o 
  10   6  14       27.98       55.34    315.85 o 
  11   6  14      582.99      586.92    383.43 o 
 -10   7  14     1303.19     1353.85    352.37 o 
  -9   7  14     1516.67     1745.97    290.41 o 
  -8   7  14     6350.94     6249.16    284.49 o 
  -7   7  14     1933.25     1956.42    288.68 o 
  -6   7  14    13044.25    12936.65    385.29 o 
  -5   7  14     1605.13     1695.01    298.77 o 
  -4   7  14    14084.81    13461.11    301.53 o 
  -3   7  14     3761.11     4052.94    313.88 o 
  -2   7  14     8096.80     7653.58    274.78 o 
  -1   7  14     9231.24     8869.08    308.82 o 
   0   7  14    23013.77    22661.09    364.91 o 
   1   7  14     9295.93     8791.30    338.96 o 
   2   7  14     8169.99     8131.79    336.20 o 
   3   7  14     3747.66     3870.28    315.23 o 
   4   7  14    13853.40    13865.25    364.64 o 
   5   7  14     1655.26     1662.02    307.21 o 
   6   7  14    12890.75    12722.61    330.97 o 
   7   7  14     2039.50     1971.31    314.93 o 
   8   7  14     6491.18     6911.54    343.79 o 
   9   7  14     1527.03     1622.71    366.85 o 
  10   7  14     1361.64     1089.30    305.77 o 
 -10   8  14      826.93      870.63    315.20 o 
  -9   8  14        3.15      213.49    292.43 o 
  -8   8  14     1585.03     1654.34    300.44 o 
  -7   8  14     1128.70     1177.76    250.92 o 
  -6   8  14     2811.26     3185.73    279.99 o 
  -5   8  14      277.86       96.21    282.23 o 
  -4   8  14     4968.24     5079.40    302.89 o 
  -3   8  14      466.38      280.84    386.65 o 
  -2   8  14    13615.60    13743.84    389.43 o 
  -1   8  14      580.60      701.24    261.53 o 
   0   8  14      116.96      137.35    285.90 o 
   1   8  14      477.05      453.55    242.53 o 
   2   8  14    13465.48    13239.04    348.85 o 
   3   8  14      477.15      604.98    346.86 o 
   4   8  14     5147.94     5504.42    373.95 o 
   5   8  14      350.55      310.56    333.43 o 
   6   8  14     2759.25     3025.44    325.73 o 
   7   8  14     1078.97     1312.03    322.54 o 
   8   8  14     1540.47     1505.80    330.55 o 
   9   8  14        0.89      122.91    343.16 o 
  10   8  14      817.34      673.08    436.00 o 
 -10   9  14      324.00      663.10    367.47 o 
  -9   9  14     1084.47     1032.20    353.30 o 
  -8   9  14       58.05      -17.21    305.79 o 
  -7   9  14     2289.77     2310.47    304.48 o 
  -6   9  14      494.69      682.77    243.44 o 
  -5   9  14     3537.31     3417.74    270.57 o 
  -4   9  14     2304.81     2652.25    259.33 o 
  -3   9  14     1099.13     1184.25    330.63 o 
  -2   9  14     1613.03     1773.71    284.99 o 
  -1   9  14    11581.53    11122.61    366.06 o 
   0   9  14     2788.98     2804.17    373.02 o 
   1   9  14    11586.66    11088.88    364.66 o 
   2   9  14     1722.20     1646.45    337.07 o 
   3   9  14     1150.03     1761.41    367.83 o 
   4   9  14     2276.92     2242.29    309.81 o 
   5   9  14     3376.46     3253.95    363.57 o 
   6   9  14      478.49      370.09    298.94 o 
   7   9  14     2310.39     2567.68    282.49 o 
   8   9  14       66.69      418.95    403.81 o 
   9   9  14     1173.99     1521.86    426.06 o 
  10   9  14      366.42      272.28    374.83 o 
  -9  10  14     2449.97     2622.05    399.71 o 
  -8  10  14     1101.84     1101.80    280.53 o 
  -7  10  14     7067.79     6879.76    332.51 o 
  -6  10  14     1377.28     1468.43    271.10 o 
  -5  10  14     8340.21     8373.83    372.81 o 
  -4  10  14      921.74     1125.86    292.22 o 
  -3  10  14    11209.27    11288.32    331.33 o 
  -2  10  14     3645.80     3628.53    278.32 o 
  -1  10  14    12197.68    12217.85    403.14 o 
   0  10  14     1651.79     1641.58    382.72 o 
   1  10  14    11727.58    11786.13    378.05 o 
   2  10  14     3696.88     3691.12    382.76 o 
   3  10  14    11374.05    11791.37    429.60 o 
   4  10  14      895.92      687.09    325.84 o 
   5  10  14     8203.08     8359.25    475.16 o 
   6  10  14     1424.17     1552.50    344.87 o 
   7  10  14     6925.30     7138.04    332.35 o 
   8  10  14     1092.31     1040.01    350.50 o 
   9  10  14     2534.42     1879.04    408.27 o 
  -9  11  14      657.45      562.89    352.24 o 
  -8  11  14      128.94       -9.91    310.59 o 
  -7  11  14     1155.71     1021.68    312.13 o 
  -6  11  14      925.81      996.98    325.84 o 
  -5  11  14     1058.06     1488.53    350.03 o 
  -4  11  14      122.51      344.34    281.49 o 
  -3  11  14     2217.77     2457.59    336.47 o 
  -2  11  14      441.13      518.18    382.72 o 
  -1  11  14     2190.40     2405.47    278.70 o 
   0  11  14     1685.80     1737.83    314.63 o 
   1  11  14     2146.85     2388.33    297.62 o 
   2  11  14      430.91      615.90    349.76 o 
   3  11  14     2379.57     2514.80    362.83 o 
   4  11  14      135.83      137.65    299.56 o 
   5  11  14     1067.62      940.23    448.63 o 
   6  11  14      833.08     1208.83    358.25 o 
   7  11  14     1130.03     1147.59    318.92 o 
   8  11  14      137.44      228.18    386.22 o 
   9  11  14      630.78      759.49    459.47 o 
  -8  12  14     1507.49     1277.84    373.79 o 
  -7  12  14      714.08      877.50    348.47 o 
  -6  12  14     1683.77     1666.97    322.65 o 
  -5  12  14     1293.35     1264.91    272.14 o 
  -4  12  14     1334.08     1269.50    397.56 o 
  -3  12  14      171.27      364.15    278.27 o 
  -2  12  14      818.19      829.06    285.40 o 
  -1  12  14      894.00     1041.03    390.42 o 
   0  12  14    10240.61     9974.78    337.10 o 
   1  12  14      826.67     1329.57    348.79 o 
   2  12  14      739.18      685.38    284.13 o 
   3  12  14      206.32      275.98    287.94 o 
   4  12  14     1335.80     1268.11    330.23 o 
   5  12  14     1303.87     1260.22    463.56 o 
   6  12  14     1644.81     1784.79    354.67 o 
   7  12  14      692.08      705.93    344.77 o 
   8  12  14     1595.00     1325.02    318.57 o 
  -7  13  14      375.53      309.46    339.83 o 
  -6  13  14     5009.52     4900.52    330.06 o 
  -5  13  14      470.00      648.91    366.76 o 
  -4  13  14     2998.22     3300.03    297.73 o 
  -3  13  14      860.03      667.61    337.63 o 
  -2  13  14     3747.53     4047.94    365.74 o 
  -1  13  14     1709.82     2285.24    401.21 o 
   0  13  14    11309.05    11772.18    476.03 o 
   1  13  14     1670.09     1731.74    247.31 o 
   2  13  14     3785.92     3896.57    340.93 o 
   3  13  14      874.91      603.18    390.57 o 
   4  13  14     3078.52     3492.47    349.67 o 
   5  13  14      476.87      678.05    340.19 o 
   6  13  14     4900.59     4906.28    385.02 o 
   7  13  14      378.60       85.25    377.65 o 
  -6  14  14      757.75      626.48    365.97 o 
  -5  14  14       49.91      275.65    323.03 o 
  -4  14  14      999.88     1222.11    354.87 o 
  -3  14  14      138.65      -11.50    283.67 o 
  -2  14  14      605.10      531.74    373.03 o 
  -1  14  14       38.24       42.78    272.07 o 
   0  14  14      566.58      689.93    333.66 o 
   1  14  14       30.63      -52.90    366.47 o 
   2  14  14      641.08      672.93    356.68 o 
   3  14  14      130.10      246.46    371.89 o 
   4  14  14      997.15     1335.65    389.62 o 
   5  14  14       53.40      271.81    357.79 o 
   6  14  14      766.48      706.71    386.17 o 
  -5  15  14      752.62      544.04    301.52 o 
  -4  15  14       72.52       82.86    302.24 o 
  -3  15  14      144.36      204.00    279.60 o 
  -2  15  14      242.08      291.79    319.29 o 
  -1  15  14     2500.34     2436.96    354.29 o 
   0  15  14      246.89      439.27    296.33 o 
   1  15  14     2508.23     3019.45    432.16 o 
   2  15  14      240.12      359.76    296.62 o 
   3  15  14      158.26      496.01    433.89 o 
   4  15  14       67.49      178.60    386.68 o 
   5  15  14      738.44      590.03    370.02 o 
  -4  16  14      506.60      405.57    328.48 o 
  -3  16  14     1518.74     1749.30    377.39 o 
  -2  16  14      711.57      522.37    376.50 o 
  -1  16  14     2096.97     2065.70    380.41 o 
   0  16  14      943.94      889.37    409.24 o 
   1  16  14     2081.69     2091.05    457.58 o 
   2  16  14      702.25      666.81    315.37 o 
   3  16  14     1522.39     1513.08    409.63 o 
   4  16  14      488.23      394.40    363.72 o 
  -1  17  14      187.22      455.89    360.56 o 
   0  17  14       37.03       11.57    379.31 o 
   1  17  14      196.90      310.93    472.67 o 
   1   0  15      102.55      244.67    547.89 o 
   2   0  15    26832.56    27079.13    635.08 o 
   3   0  15    10920.08    10820.43    376.83 o 
   4   0  15    38844.34    37847.74    509.19 o 
   5   0  15      383.03      195.19    257.75 o 
   6   0  15    33426.11    33312.92    423.57 o 
   7   0  15     3741.99     3435.68    259.87 o 
   8   0  15      674.88      667.37    233.55 o 
   9   0  15      132.00        2.94    282.42 o 
  10   0  15    11298.93    11821.19    371.07 o 
  11   0  15     1312.18     1518.46    352.85 o 
 -11   1  15     1076.82     1157.00    347.60 o 
 -10   1  15     4927.02     5165.69    327.41 o 
  -9   1  15     1853.97     2005.87    308.77 o 
  -8   1  15     5080.17     5332.53    269.18 o 
  -7   1  15      125.60      216.72    249.93 o 
  -6   1  15     4750.73     4719.55    327.34 o 
  -5   1  15     3786.18     4192.76    362.48 o 
  -4   1  15     5126.06     4969.00    366.43 o 
  -3   1  15     5437.18     5170.88    386.37 o 
  -2   1  15    37673.30    37182.39    562.53 o 
  -1   1  15     2715.78     3109.58    480.49 o 
   0   1  15    46516.01    44577.57   1323.88 o 
   1   1  15     2704.43     3004.91    434.50 o 
   2   1  15    36205.73    36176.73    562.82 o 
   3   1  15     5692.83     5213.52    271.74 o 
   4   1  15     5095.53     4624.15    285.46 o 
   5   1  15     3585.47     3967.28    279.52 o 
   6   1  15     4822.04     4576.94    274.46 o 
   7   1  15       75.12       92.26    293.90 o 
   8   1  15     4912.40     5368.82    291.27 o 
   9   1  15     1702.38     1806.52    287.53 o 
  10   1  15     5049.11     5369.45    358.68 o 
  11   1  15     1038.05     1002.68    305.24 o 
 -11   2  15     1652.70     1667.38    306.81 o 
 -10   2  15     1550.35     1698.95    268.66 o 
  -9   2  15     8759.01     8896.91    304.50 o 
  -8   2  15      622.69      789.35    332.00 o 
  -7   2  15     4338.07     4479.25    296.30 o 
  -6   2  15     2102.18     2218.46    323.19 o 
  -5   2  15     3553.03     3228.89    242.58 o 
  -4   2  15     1594.17     1329.55    397.94 o 
  -3   2  15    15769.14    14354.46    454.92 o 
  -2   2  15      600.33      423.68    257.19 o 
  -1   2  15    51288.17    51319.72    666.12 o 
   0   2  15    27531.43    27513.03    469.77 o 
   1   2  15    51165.81    50830.57    717.11 o 
   2   2  15      651.26      449.94    317.81 o 
   3   2  15    16330.08    14910.64    349.23 o 
   4   2  15     1599.20     1412.84    233.28 o 
   5   2  15     3514.28     3335.74    242.87 o 
   6   2  15     2307.60     2463.92    251.64 o 
   7   2  15     4764.74     4560.42    281.53 o 
   8   2  15      693.47      854.70    268.36 o 
   9   2  15     8911.49     9356.13    328.25 o 
  10   2  15     1531.85     1721.36    327.78 o 
  11   2  15     1633.84     1517.13    337.13 o 
 -11   3  15     8231.81     7593.50    369.05 o 
 -10   3  15      565.02      501.36    311.27 o 
  -9   3  15     4854.06     4856.77    404.28 o 
  -8   3  15     2604.76     2653.59    381.59 o 
  -7   3  15     6258.19     5903.87    331.41 o 
  -6   3  15     3697.91     3616.60    305.50 o 
  -5   3  15    38936.49    38065.90    531.68 o 
  -4   3  15     1666.87     1495.93    264.12 o 
  -3   3  15    37070.71    35522.88    485.29 o 
  -2   3  15     6372.90     6301.70    303.52 o 
  -1   3  15     9130.24     9365.56    290.57 o 
   0   3  15     1849.76     2283.01    296.02 o 
   1   3  15     8714.88     8843.99    323.06 o 
   2   3  15     6496.31     6215.64    347.73 o 
   3   3  15    36818.71    34557.96    411.58 o 
   4   3  15     1622.97     1559.51    237.32 o 
   5   3  15    39752.74    38531.83    447.06 o 
   6   3  15     3664.53     3596.82    249.80 o 
   7   3  15     6083.00     6249.47    349.24 o 
   8   3  15     2647.90     2634.08    346.24 o 
   9   3  15     4951.79     4861.41    310.00 o 
  10   3  15      571.06      638.15    295.72 o 
  11   3  15     8114.61     7543.39    322.13 o 
 -11   4  15      379.19      401.34    331.01 o 
 -10   4  15     2106.28     2346.80    337.64 o 
  -9   4  15     9882.99    10184.67    339.71 o 
  -8   4  15     1840.15     1857.65    332.73 o 
  -7   4  15     7308.59     7475.01    310.52 o 
  -6   4  15      672.78      732.65    292.72 o 
  -5   4  15     3218.00     2858.01    263.54 o 
  -4   4  15     3912.41     3727.93    266.27 o 
  -3   4  15     8196.04     7268.95    310.37 o 
  -2   4  15     6190.40     6542.67    329.23 o 
  -1   4  15    34056.73    33197.25    468.64 o 
   0   4  15     3661.61     4164.53    333.79 o 
   1   4  15    33946.32    32406.48    418.46 o 
   2   4  15     6196.03     6551.23    309.40 o 
   3   4  15     8066.37     7166.80    278.94 o 
   4   4  15     3861.53     3731.58    253.40 o 
   5   4  15     3121.77     3130.02    317.28 o 
   6   4  15      555.39      805.19    319.42 o 
   7   4  15     7042.60     7099.13    330.45 o 
   8   4  15     1790.95     1557.63    310.86 o 
   9   4  15    10051.76    10081.66    341.72 o 
  10   4  15     2094.79     2102.01    340.48 o 
  11   4  15      389.14      424.99    324.70 o 
 -11   5  15      210.77      322.76    314.85 o 
 -10   5  15     3076.26     3172.42    305.79 o 
  -9   5  15     1078.16     1211.01    346.82 o 
  -8   5  15     5942.08     6193.27    305.74 o 
  -7   5  15      394.82      562.17    279.35 o 
  -6   5  15     3220.39     3194.56    277.48 o 
  -5   5  15      252.89      283.49    241.27 o 
  -4   5  15     8178.78     8396.75    398.66 o 
  -3   5  15      673.84      965.17    253.35 o 
  -2   5  15    33946.88    32906.79    469.07 o 
  -1   5  15     1165.45     1169.87    258.17 o 
   0   5  15    48612.85    49493.51    508.48 o 
   1   5  15      982.27      981.61    222.77 o 
   2   5  15    32485.77    31284.81    389.90 o 
   3   5  15      685.84      852.58    256.46 o 
   4   5  15     8596.38     8580.38    321.66 o 
   5   5  15      233.78      196.31    213.69 o 
   6   5  15     3097.05     2968.47    305.36 o 
   7   5  15      366.85      623.08    259.16 o 
   8   5  15     5986.68     5910.47    313.58 o 
   9   5  15     1088.49     1258.10    291.18 o 
  10   5  15     3059.42     2971.41    324.26 o 
  11   5  15      216.87      444.77    376.60 o 
 -11   6  15      528.91      722.46    345.50 o 
 -10   6  15     4815.66     5079.17    407.96 o 
  -9   6  15     1293.56     1419.77    299.57 o 
  -8   6  15      723.84      708.13    307.32 o 
  -7   6  15     2629.28     2773.45    294.05 o 
  -6   6  15    10138.32    10210.30    369.32 o 
  -5   6  15      185.11      255.24    319.46 o 
  -4   6  15    35645.23    34999.13    454.73 o 
  -3   6  15    11477.05    11495.92    327.15 o 
  -2   6  15    13098.25    12113.29    324.68 o 
  -1   6  15     5358.79     5561.78    276.94 o 
   0   6  15      614.45      891.51    255.32 o 
   1   6  15     5043.82     5119.30    236.87 o 
   2   6  15    13420.21    12410.89    322.05 o 
   3   6  15    11503.45    11836.43    300.50 o 
   4   6  15    36262.62    35512.68    485.71 o 
   5   6  15      179.77      174.29    303.16 o 
   6   6  15    10151.59    10409.59    371.29 o 
   7   6  15     2601.96     2686.05    279.81 o 
   8   6  15      719.31      429.82    307.88 o 
   9   6  15     1330.36     1612.90    336.51 o 
  10   6  15     4680.80     4481.65    339.08 o 
  11   6  15      499.09      482.04    392.16 o 
 -10   7  15     1599.02     1440.11    310.96 o 
  -9   7  15     1614.50     1410.44    333.74 o 
  -8   7  15    14097.99    14138.49    316.68 o 
  -7   7  15      395.88      684.92    275.78 o 
  -6   7  15     4266.69     3892.47    327.87 o 
  -5   7  15      876.11     1046.78    304.53 o 
  -4   7  15     5498.27     5776.70    282.92 o 
  -3   7  15      412.54      367.61    254.24 o 
  -2   7  15    14272.73    14460.84    338.60 o 
  -1   7  15      508.84      890.10    281.58 o 
   0   7  15    22481.83    22159.24    350.23 o 
   1   7  15      483.14      791.92    277.76 o 
   2   7  15    14074.15    14075.94    329.14 o 
   3   7  15      438.82      632.53    251.23 o 
   4   7  15     5669.41     6001.74    316.28 o 
   5   7  15      740.02     1182.08    312.76 o 
   6   7  15     4236.30     4222.64    340.33 o 
   7   7  15      420.36      337.74    331.70 o 
   8   7  15    14178.08    14006.91    359.35 o 
   9   7  15     1707.56     1511.98    328.43 o 
  10   7  15     1656.72     1444.00    329.76 o 
 -10   8  15      606.06      688.83    363.02 o 
  -9   8  15     2309.09     2557.84    322.51 o 
  -8   8  15      582.75      569.56    325.74 o 
  -7   8  15     2502.89     2544.69    340.14 o 
  -6   8  15      461.33      853.61    250.37 o 
  -5   8  15     1694.88     2040.82    286.91 o 
  -4   8  15     1345.38     1432.35    309.60 o 
  -3   8  15     6415.58     6449.87    297.84 o 
  -2   8  15     1666.89     1398.93    242.93 o 
  -1   8  15    21701.26    21990.92    380.11 o 
   0   8  15     9400.88     9337.87    333.23 o 
   1   8  15    21666.34    22187.09    400.84 o 
   2   8  15     1652.85     1592.78    296.57 o 
   3   8  15     6585.60     7021.43    339.00 o 
   4   8  15     1408.90     1272.71    355.15 o 
   5   8  15     1821.44     2244.26    303.31 o 
   6   8  15      466.31      734.35    291.77 o 
   7   8  15     2475.05     2302.87    297.07 o 
   8   8  15      533.45      425.79    275.10 o 
   9   8  15     2256.34     2263.37    308.49 o 
  10   8  15      624.93      646.77    335.45 o 
  -9   9  15     1710.64     1615.13    351.82 o 
  -8   9  15     1106.38     1523.96    313.87 o 
  -7   9  15      216.88      254.34    294.35 o 
  -6   9  15      710.05      650.71    335.06 o 
  -5   9  15    11736.67    12011.71    402.71 o 
  -4   9  15      485.90      445.12    240.64 o 
  -3   9  15    20688.49    20791.24    381.65 o 
  -2   9  15     1704.77     1600.17    251.91 o 
  -1   9  15     4973.64     4767.38    271.72 o 
   0   9  15      548.54      611.00    327.84 o 
   1   9  15     4713.92     4575.55    328.64 o 
   2   9  15     1711.85     1629.34    264.30 o 
   3   9  15    21262.66    21358.64    364.51 o 
   4   9  15      493.68      524.69    334.29 o 
   5   9  15    11689.34    12095.40    456.77 o 
   6   9  15      737.56      921.22    294.94 o 
   7   9  15      182.84      181.39    271.89 o 
   8   9  15     1129.02     1292.90    374.93 o 
   9   9  15     1710.31     1537.91    384.70 o 
  -9  10  15     4849.53     4414.90    390.69 o 
  -8  10  15      642.29      672.94    296.70 o 
  -7  10  15     5060.07     5250.37    351.90 o 
  -6  10  15     1072.49     1259.66    353.34 o 
  -5  10  15     2959.41     2866.26    294.41 o 
  -4  10  15     2813.69     2784.28    299.70 o 
  -3  10  15     6998.33     6678.99    297.10 o 
  -2  10  15     1468.36     1516.49    308.52 o 
  -1  10  15     3213.20     2963.86    294.79 o 
   0  10  15      401.03      446.26    299.62 o 
   1  10  15     3358.01     3475.97    261.80 o 
   2  10  15     1501.08     1974.92    337.21 o 
   3  10  15     7277.15     6964.45    358.86 o 
   4  10  15     2769.29     2446.95    320.81 o 
   5  10  15     3146.06     3223.33    453.43 o 
   6  10  15     1134.19     1403.04    265.89 o 
   7  10  15     4948.05     4722.38    300.68 o 
   8  10  15      646.54     1055.50    419.51 o 
   9  10  15     4859.78     4416.42    421.44 o 
  -8  11  15      763.13      907.31    353.87 o 
  -7  11  15      560.24      641.75    298.78 o 
  -6  11  15      713.83      687.87    315.32 o 
  -5  11  15     1015.67     1082.50    318.10 o 
  -4  11  15     1101.30     1335.13    282.76 o 
  -3  11  15      269.36      496.16    337.79 o 
  -2  11  15     2624.91     3225.57    368.61 o 
  -1  11  15     5140.70     5223.32    370.81 o 
   0  11  15     9445.47     9489.00    375.88 o 
   1  11  15     5097.52     5017.43    357.73 o 
   2  11  15     2540.50     2792.81    299.62 o 
   3  11  15      242.17      342.49    274.19 o 
   4  11  15     1250.45     1298.05    372.77 o 
   5  11  15     1028.97      928.63    412.48 o 
   6  11  15      693.72      692.50    363.35 o 
   7  11  15      558.11      468.27    337.51 o 
   8  11  15      815.70      815.15    364.11 o 
  -8  12  15      404.53      385.03    318.71 o 
  -7  12  15      677.45      668.68    353.34 o 
  -6  12  15     1674.90     2059.70    419.32 o 
  -5  12  15      319.91      552.49    283.01 o 
  -4  12  15    10166.50    10840.94    330.10 o 
  -3  12  15      216.83       87.02    258.58 o 
  -2  12  15     7422.62     7461.82    258.81 o 
  -1  12  15      293.95      372.33    280.86 o 
   0  12  15       70.88      349.92    344.72 o 
   1  12  15      288.37      249.79    283.14 o 
   2  12  15     7462.79     7265.16    415.82 o 
   3  12  15      222.50      255.84    274.49 o 
   4  12  15    10247.84    10904.21    404.41 o 
   5  12  15      296.01      277.71    366.83 o 
   6  12  15     1619.23     2043.39    377.08 o 
   7  12  15      680.07      731.28    337.84 o 
   8  12  15      419.56      591.09    344.49 o 
  -7  13  15      552.32      589.65    365.38 o 
  -6  13  15     1559.74     1709.10    310.36 o 
  -5  13  15     1289.18     1376.99    387.01 o 
  -4  13  15     2517.65     2940.35    338.97 o 
  -3  13  15      246.06      191.88    294.48 o 
  -2  13  15     3587.66     3556.47    260.90 o 
  -1  13  15        2.40      -32.48    284.37 o 
   0  13  15     1655.01     1680.55    356.71 o 
   1  13  15        2.17      295.62    338.65 o 
   2  13  15     3644.58     3296.13    337.70 o 
   3  13  15      233.61      197.24    304.81 o 
   4  13  15     2589.16     2698.63    276.99 o 
   5  13  15     1292.15     1117.91    307.94 o 
   6  13  15     1671.99     1449.26    399.43 o 
   7  13  15      535.67      497.44    403.11 o 
  -6  14  15      503.22      540.90    337.74 o 
  -5  14  15      682.28      650.76    306.48 o 
  -4  14  15      996.04     1008.91    300.96 o 
  -3  14  15       63.16       57.99    272.27 o 
  -2  14  15      885.37     1217.79    276.61 o 
  -1  14  15     2242.53     2948.97    334.38 o 
   0  14  15     4474.06     4303.08    423.07 o 
   1  14  15     2194.31     2731.52    282.62 o 
   2  14  15      888.81     1227.79    376.41 o 
   3  14  15       71.83      -35.00    358.76 o 
   4  14  15     1037.73     1194.68    298.66 o 
   5  14  15      716.23      827.25    358.43 o 
   6  14  15      539.90      527.93    524.56 o 
  -5  15  15     1924.30     1859.39    331.27 o 
  -4  15  15      278.65      417.07    285.90 o 
  -3  15  15     3056.64     3468.13    362.12 o 
  -2  15  15      736.11      874.04    255.30 o 
  -1  15  15      683.07      830.33    421.75 o 
   0  15  15      400.32      398.94    289.79 o 
   1  15  15      702.61      837.64    388.32 o 
   2  15  15      713.85      530.59    318.11 o 
   3  15  15     3079.03     3068.18    351.24 o 
   4  15  15      295.82      384.71    349.50 o 
   5  15  15     1938.28     1404.10    381.71 o 
  -3  16  15     1200.87      961.81    368.87 o 
  -2  16  15      210.23      673.84    394.95 o 
  -1  16  15      541.20      652.93    359.21 o 
   0  16  15        6.28      259.86    390.59 o 
   1  16  15      521.42      470.54    367.63 o 
   2  16  15      223.63      391.63    330.40 o 
   3  16  15     1184.08     1213.22    415.39 o 
   0  17  15      298.14      321.28    384.78 o 
   1   0  16    14353.32    14030.86    752.59 o 
   2   0  16     2029.24     1437.10    372.98 o 
   3   0  16     4646.37     4897.64    341.84 o 
   4   0  16     4694.91     4534.72    343.38 o 
   5   0  16       80.22      333.24    276.13 o 
   6   0  16     1080.20      975.21    220.61 o 
   7   0  16      550.75      515.13    308.84 o 
   8   0  16     2722.37     2805.92    291.33 o 
   9   0  16      286.99      326.71    244.21 o 
  10   0  16     1025.39      977.61    254.90 o 
  11   0  16       10.36      216.20    290.58 o 
 -11   1  16     2701.98     2870.36    395.33 o 
 -10   1  16     1294.92     1539.27    284.12 o 
  -9   1  16     2252.21     2193.41    284.36 o 
  -8   1  16     3920.88     4241.13    312.82 o 
  -7   1  16     2833.74     2782.82    302.94 o 
  -6   1  16     6893.12     6874.98    308.50 o 
  -5   1  16    22848.13    23986.84    464.93 o 
  -4   1  16       10.84       49.14    285.46 o 
  -3   1  16     1742.06     1647.02    329.85 o 
  -2   1  16     6281.90     5874.27    417.96 o 
  -1   1  16     7920.91     7446.60    556.16 o 
   0   1  16    46509.97    46620.75    970.24 o 
   1   1  16     7541.17     6983.93    620.42 o 
   2   1  16     6262.48     5563.85    316.83 o 
   3   1  16     1930.96     1817.09    287.06 o 
   4   1  16        9.76       23.34    253.85 o 
   5   1  16    23335.47    24341.96    398.56 o 
   6   1  16     6662.28     6939.33    304.22 o 
   7   1  16     3050.72     2964.29    270.87 o 
   8   1  16     3819.32     4068.30    281.78 o 
   9   1  16     2233.68     2234.80    289.44 o 
  10   1  16     1321.08     1403.41    282.03 o 
  11   1  16     2768.99     2632.01    390.96 o 
 -11   2  16       49.36       49.49    319.67 o 
 -10   2  16     1202.85      861.72    332.18 o 
  -9   2  16     2831.55     3012.11    285.03 o 
  -8   2  16     3115.13     3456.44    295.04 o 
  -7   2  16     4084.08     3727.19    286.81 o 
  -6   2  16     9996.57    10276.90    316.12 o 
  -5   2  16     7147.34     7075.93    302.66 o 
  -4   2  16     7356.44     7924.23    408.26 o 
  -3   2  16     1747.99     1540.09    421.97 o 
  -2   2  16     3062.70     3506.81    311.53 o 
  -1   2  16    41336.67    42300.44    621.78 o 
   0   2  16    18138.19    17533.46    466.36 o 
   1   2  16    41283.03    41868.02    671.54 o 
   2   2  16     2551.06     2955.02    309.53 o 
   3   2  16     1848.10     1806.57    294.32 o 
   4   2  16     7566.95     7682.93    311.39 o 
   5   2  16     7058.12     7038.52    304.11 o 
   6   2  16    10010.62    10041.50    293.95 o 
   7   2  16     4111.64     3903.77    282.39 o 
   8   2  16     3161.65     3359.62    298.78 o 
   9   2  16     2825.95     2932.87    302.56 o 
  10   2  16     1199.63     1082.99    274.99 o 
  11   2  16       41.17      129.02    323.27 o 
 -11   3  16      118.84      199.54    353.77 o 
 -10   3  16      564.47      519.00    338.19 o 
  -9   3  16      630.31      811.43    319.81 o 
  -8   3  16      754.86      831.53    308.83 o 
  -7   3  16     3608.42     3689.66    323.28 o 
  -6   3  16      375.33      657.66    354.35 o 
  -5   3  16     1092.69     1269.09    351.08 o 
  -4   3  16     3057.08     3062.17    348.59 o 
  -3   3  16     5882.31     6327.83    306.99 o 
  -2   3  16     6042.63     6168.56    280.22 o 
  -1   3  16    11972.09    11771.28    339.24 o 
   0   3  16     1498.61     1415.57    256.44 o 
   1   3  16    12342.56    12195.39    386.40 o 
   2   3  16     5638.24     5740.10    368.36 o 
   3   3  16     5698.51     5958.07    338.78 o 
   4   3  16     2918.05     2942.23    245.78 o 
   5   3  16     1021.46      977.88    247.53 o 
   6   3  16      362.42      605.44    230.68 o 
   7   3  16     3487.04     3510.59    289.84 o 
   8   3  16      741.16      797.46    283.23 o 
   9   3  16      583.60      761.40    257.59 o 
  10   3  16      582.19      643.98    314.07 o 
  11   3  16      115.32       61.35    345.15 o 
 -11   4  16       30.91      -52.35    325.59 o 
 -10   4  16     1342.22     1367.19    318.94 o 
  -9   4  16     1459.47     1637.65    258.51 o 
  -8   4  16      365.01      168.88    310.44 o 
  -7   4  16     1368.58     1354.18    308.86 o 
  -6   4  16    13993.19    13541.80    293.55 o 
  -5   4  16     3926.08     3866.99    281.42 o 
  -4   4  16    20049.24    19897.07    377.90 o 
  -3   4  16       34.63     -139.74    252.43 o 
  -2   4  16     6838.60     7142.21    305.13 o 
  -1   4  16     7086.77     7400.14    284.34 o 
   0   4  16     8748.70     9174.39    281.01 o 
   1   4  16     6548.95     6728.57    314.33 o 
   2   4  16     7185.37     7457.63    310.20 o 
   3   4  16       23.93       72.00    250.78 o 
   4   4  16    19719.69    19468.05    350.47 o 
   5   4  16     4053.85     4090.08    258.70 o 
   6   4  16    13921.80    14012.38    321.79 o 
   7   4  16     1529.22     1376.90    286.92 o 
   8   4  16      403.36      364.95    290.64 o 
   9   4  16     1440.61     1390.15    267.68 o 
  10   4  16     1269.66     1450.09    333.42 o 
  11   4  16       37.58      -87.95    291.09 o 
 -11   5  16     1382.42     1212.20    326.61 o 
 -10   5  16     1637.04     1892.79    301.81 o 
  -9   5  16     2477.85     2564.83    281.81 o 
  -8   5  16     8038.52     8118.13    285.73 o 
  -7   5  16     5200.18     5684.55    297.53 o 
  -6   5  16     6550.35     6431.89    281.82 o 
  -5   5  16    12295.83    11915.44    335.98 o 
  -4   5  16     1180.73     1283.46    307.33 o 
  -3   5  16     7942.74     7827.31    283.04 o 
  -2   5  16     9394.52     9743.83    368.50 o 
  -1   5  16    20218.14    20077.93    373.92 o 
   0   5  16    31372.33    31138.33    448.25 o 
   1   5  16    20523.46    20459.20    364.28 o 
   2   5  16     9276.73     9322.83    271.03 o 
   3   5  16     7863.56     7750.77    323.57 o 
   4   5  16     1309.83     1405.89    281.75 o 
   5   5  16    12458.02    12498.85    323.38 o 
   6   5  16     6174.02     6027.12    312.57 o 
   7   5  16     5234.57     5833.78    330.30 o 
   8   5  16     7963.57     8028.56    322.56 o 
   9   5  16     2539.15     2634.34    322.08 o 
  10   5  16     1650.39     2157.50    363.12 o 
  11   5  16     1298.55     1008.27    305.25 o 
 -10   6  16      101.00      412.73    333.40 o 
  -9   6  16      748.30      851.18    300.06 o 
  -8   6  16     1771.49     1797.50    307.76 o 
  -7   6  16      255.96      281.19    283.07 o 
  -6   6  16     2716.32     2874.42    340.99 o 
  -5   6  16      881.63      981.79    328.25 o 
  -4   6  16     3413.59     3505.71    288.40 o 
  -3   6  16     7424.55     6909.63    285.84 o 
  -2   6  16     7783.48     7607.38    329.11 o 
  -1   6  16     3551.30     3463.79    254.82 o 
   0   6  16        7.44       70.16    283.38 o 
   1   6  16     3437.43     3342.01    277.27 o 
   2   6  16     7915.17     7935.33    302.65 o 
   3   6  16     7035.38     6920.86    304.61 o 
   4   6  16     3494.70     3463.31    268.75 o 
   5   6  16      842.82      819.01    232.08 o 
   6   6  16     2935.72     3018.89    307.91 o 
   7   6  16      299.37      609.39    306.37 o 
   8   6  16     1696.76     1938.61    341.65 o 
   9   6  16      732.68      855.63    305.41 o 
  10   6  16      100.14      102.01    391.43 o 
 -10   7  16      446.38      561.31    304.66 o 
  -9   7  16     1286.02     1606.05    334.14 o 
  -8   7  16      571.74      666.61    303.01 o 
  -7   7  16      365.38      504.66    300.89 o 
  -6   7  16      984.29      795.54    301.51 o 
  -5   7  16    13732.12    13998.80    390.84 o 
  -4   7  16      322.77      482.07    252.74 o 
  -3   7  16    15140.79    15319.72    371.57 o 
  -2   7  16     1107.28     1350.33    256.15 o 
  -1   7  16     5523.65     5460.51    277.02 o 
   0   7  16     9480.87     9242.65    309.68 o 
   1   7  16     5395.86     5478.95    274.95 o 
   2   7  16     1081.68     1531.36    226.31 o 
   3   7  16    14979.37    14565.16    320.52 o 
   4   7  16      326.45      239.84    295.24 o 
   5   7  16    13711.88    13969.82    351.42 o 
   6   7  16     1036.63      740.98    277.41 o 
   7   7  16      323.66      326.92    265.46 o 
   8   7  16      611.37      800.47    320.30 o 
   9   7  16     1274.55     1397.37    294.07 o 
  10   7  16      439.92      475.95    379.56 o 
 -10   8  16      943.17      873.25    400.23 o 
  -9   8  16     3742.85     3815.75    335.04 o 
  -8   8  16     3489.78     3280.89    340.93 o 
  -7   8  16     4659.50     5091.47    313.04 o 
  -6   8  16     3052.61     3197.88    304.75 o 
  -5   8  16     3494.08     3358.82    288.23 o 
  -4   8  16     7151.32     7043.34    399.61 o 
  -3   8  16       56.41      -29.22    333.96 o 
  -2   8  16    13697.25    13767.30    354.77 o 
  -1   8  16    15320.40    14889.93    310.36 o 
   0   8  16    29000.54    28155.00    459.65 o 
   1   8  16    14823.13    15135.69    355.54 o 
   2   8  16    13914.75    13826.58    318.52 o 
   3   8  16       41.93       65.47    252.15 o 
   4   8  16     6983.79     6979.39    416.06 o 
   5   8  16     3359.76     3166.14    328.33 o 
   6   8  16     2710.81     3040.73    276.54 o 
   7   8  16     4533.08     4519.76    286.67 o 
   8   8  16     3620.59     3660.27    318.57 o 
   9   8  16     3730.29     3512.83    388.72 o 
  10   8  16      939.03      814.18    336.81 o 
  -9   9  16      366.30      557.38    307.30 o 
  -8   9  16      519.31      531.27    371.40 o 
  -7   9  16     1458.48     1746.85    358.45 o 
  -6   9  16     4173.46     4331.02    309.45 o 
  -5   9  16      449.53      533.23    338.28 o 
  -4   9  16     7044.84     6885.59    266.87 o 
  -3   9  16     4310.11     4494.05    266.20 o 
  -2   9  16     6428.78     6499.54    340.14 o 
  -1   9  16     1550.01     1566.60    319.52 o 
   0   9  16     3277.59     3766.71    299.87 o 
   1   9  16     1465.76     1353.83    248.59 o 
   2   9  16     6244.30     6489.58    358.56 o 
   3   9  16     4207.27     4177.06    318.80 o 
   4   9  16     6746.48     6661.83    318.17 o 
   5   9  16      409.90      505.72    322.45 o 
   6   9  16     4229.17     4573.55    339.03 o 
   7   9  16     1564.52     1671.28    358.43 o 
   8   9  16      487.80      474.05    307.18 o 
   9   9  16      358.90      454.05    373.38 o 
  -9  10  16      555.56      661.27    344.50 o 
  -8  10  16      705.37      610.33    343.76 o 
  -7  10  16     1529.64     1334.58    297.78 o 
  -6  10  16     2096.80     2238.28    302.20 o 
  -5  10  16     1887.98     2150.60    277.94 o 
  -4  10  16     3789.28     3450.55    342.51 o 
  -3  10  16      628.24      571.03    239.57 o 
  -2  10  16     1439.25     1626.68    225.61 o 
  -1  10  16     2583.57     2510.49    287.10 o 
   0  10  16      160.71      256.56    299.57 o 
   1  10  16     2522.55     2241.76    350.46 o 
   2  10  16     1460.58     1782.54    381.75 o 
   3  10  16      686.97      677.18    316.35 o 
   4  10  16     3530.41     3432.43    401.90 o 
   5  10  16     1955.58     2046.81    351.17 o 
   6  10  16     2027.20     2055.11    330.53 o 
   7  10  16     1464.57     1326.78    378.66 o 
   8  10  16      701.82      507.16    372.58 o 
   9  10  16      510.91      678.01    394.71 o 
  -8  11  16     2244.29     1930.43    378.15 o 
  -7  11  16     3052.25     3386.84    380.64 o 
  -6  11  16     1821.41     2149.61    337.56 o 
  -5  11  16     4870.30     5069.47    281.20 o 
  -4  11  16     1095.02     1264.61    385.65 o 
  -3  11  16     1575.25     1506.24    293.18 o 
  -2  11  16     1860.02     1903.72    248.13 o 
  -1  11  16    10364.77    10726.44    379.20 o 
   0  11  16    11210.50    11050.01    415.03 o 
   1  11  16    10583.94    10799.24    323.42 o 
   2  11  16     1860.74     1926.65    406.25 o 
   3  11  16     1497.08     1666.27    312.03 o 
   4  11  16     1096.55     1317.31    249.51 o 
   5  11  16     4949.55     5047.83    382.34 o 
   6  11  16     1743.49     1859.02    355.74 o 
   7  11  16     3115.88     3227.97    334.76 o 
   8  11  16     2273.14     1866.92    373.72 o 
  -8  12  16      368.85      234.40    358.38 o 
  -7  12  16      393.15      430.53    327.67 o 
  -6  12  16      335.05      538.11    340.59 o 
  -5  12  16     4210.29     4306.87    349.11 o 
  -4  12  16      403.14      344.12    296.22 o 
  -3  12  16     5071.67     4778.29    291.98 o 
  -2  12  16     1636.50     1804.88    350.73 o 
  -1  12  16     1607.16     2045.81    292.60 o 
   0  12  16      587.24      828.85    346.70 o 
   1  12  16     1727.02     1907.32    360.14 o 
   2  12  16     1660.40     1523.20    317.88 o 
   3  12  16     5011.94     4956.24    367.02 o 
   4  12  16      377.60      261.48    317.42 o 
   5  12  16     4183.78     4162.82    395.78 o 
   6  12  16      371.62      455.96    366.42 o 
   7  12  16      399.24      367.72    333.10 o 
   8  12  16      364.00      361.34    343.66 o 
  -7  13  16       27.35      114.09    310.49 o 
  -6  13  16      673.87      670.09    272.52 o 
  -5  13  16     1697.07     2042.82    385.61 o 
  -4  13  16      211.63      376.95    332.19 o 
  -3  13  16      734.09     1021.75    286.64 o 
  -2  13  16      949.68     1141.84    316.35 o 
  -1  13  16      288.25      555.47    269.72 o 
   0  13  16      884.58     1185.85    349.38 o 
   1  13  16      298.33      524.82    342.58 o 
   2  13  16      971.71     1055.90    274.64 o 
   3  13  16      700.53     1210.73    305.12 o 
   4  13  16      227.04      111.45    358.05 o 
   5  13  16     1639.82     1759.07    344.16 o 
   6  13  16      668.07      394.05    431.05 o 
   7  13  16       25.75      -62.49    349.04 o 
  -6  14  16     1828.10     1453.31    356.15 o 
  -5  14  16      569.73      835.13    324.65 o 
  -4  14  16     1110.59     1343.80    325.89 o 
  -3  14  16      175.58      309.64    274.88 o 
  -2  14  16     2643.55     3085.40    294.87 o 
  -1  14  16     2066.55     2220.54    275.62 o 
   0  14  16     6449.71     6368.89    383.06 o 
   1  14  16     2074.58     2198.34    311.37 o 
   2  14  16     2690.04     2937.89    383.01 o 
   3  14  16      163.93     -238.81    336.82 o 
   4  14  16     1113.17     1227.26    283.50 o 
   5  14  16      568.55      244.69    351.31 o 
   6  14  16     1851.36     1147.65    449.61 o 
  -5  15  16      314.98      393.73    325.15 o 
  -4  15  16     3206.87     3290.44    406.46 o 
  -3  15  16      357.44      634.95    349.94 o 
  -2  15  16     1679.35     1736.22    432.92 o 
  -1  15  16      767.34      729.74    316.88 o 
   0  15  16      170.53      498.04    349.11 o 
   1  15  16      768.36      664.86    351.55 o 
   2  15  16     1704.31     1775.04    357.34 o 
   3  15  16      344.64      535.44    341.06 o 
   4  15  16     3116.50     2894.93    305.86 o 
   5  15  16      310.04      421.63    377.15 o 
  -3  16  16       99.94       69.57    291.98 o 
  -2  16  16      159.30      212.07    459.97 o 
  -1  16  16      669.00      888.80    366.89 o 
   0  16  16       27.14       50.44    406.16 o 
   1  16  16      653.97      519.18    459.28 o 
   2  16  16      162.39      150.31    314.19 o 
   3  16  16       97.67      135.49    459.36 o 
   1   0  17     2297.76     1780.93    497.93 o 
   2   0  17      155.90       46.67    399.58 o 
   3   0  17     7798.92     7960.38    371.19 o 
   4   0  17     2669.59     2492.78    274.12 o 
   5   0  17       47.02      -18.88    268.82 o 
   6   0  17      775.89      899.31    275.75 o 
   7   0  17     5213.10     5001.44    278.70 o 
   8   0  17      987.53     1358.83    302.85 o 
   9   0  17     4156.05     4520.73    318.49 o 
  10   0  17      162.13      378.24    298.78 o 
  11   0  17      342.09      330.15    352.74 o 
 -11   1  17     2044.77     1933.95    320.83 o 
 -10   1  17     1604.29     1695.57    336.30 o 
  -9   1  17      883.07      956.13    243.37 o 
  -8   1  17     1599.66     1531.61    237.01 o 
  -7   1  17     2313.82     2342.36    305.53 o 
  -6   1  17     3642.90     3663.59    303.72 o 
  -5   1  17    18482.32    19093.25    380.14 o 
  -4   1  17     1709.87     1899.98    247.66 o 
  -3   1  17     7265.51     6829.43    395.79 o 
  -2   1  17    33348.90    34401.38    636.52 o 
  -1   1  17     7197.61     6803.10    412.74 o 
   0   1  17    22626.17    22885.66    547.24 o 
   1   1  17     6827.27     6365.94    592.62 o 
   2   1  17    33659.16    34458.03    487.47 o 
   3   1  17     7791.68     7146.74    356.82 o 
   4   1  17     1588.08     1839.80    275.64 o 
   5   1  17    18191.07    18790.56    404.65 o 
   6   1  17     3861.62     3634.31    309.77 o 
   7   1  17     2221.11     2207.47    308.89 o 
   8   1  17     1777.22     1703.95    275.28 o 
   9   1  17      861.68     1065.95    246.01 o 
  10   1  17     1605.09     1846.54    333.25 o 
  11   1  17     1999.37     2426.86    354.41 o 
 -11   2  17     1059.02      882.17    312.89 o 
 -10   2  17     2941.27     3290.03    318.05 o 
  -9   2  17     3811.65     3822.58    283.97 o 
  -8   2  17      505.30      577.59    304.48 o 
  -7   2  17     4322.86     4621.27    301.95 o 
  -6   2  17     8007.85     7853.30    303.00 o 
  -5   2  17     2059.49     2388.52    317.83 o 
  -4   2  17     5638.41     5527.86    299.13 o 
  -3   2  17    21385.37    21153.40    447.16 o 
  -2   2  17     2658.26     2976.32    323.35 o 
  -1   2  17    22763.01    22925.58    451.46 o 
   0   2  17      549.67      251.33    290.03 o 
   1   2  17    22868.56    22854.97    518.27 o 
   2   2  17     2747.58     3293.15    357.41 o 
   3   2  17    21758.28    21805.21    455.84 o 
   4   2  17     5455.34     5280.24    283.90 o 
   5   2  17     2068.65     2226.82    244.63 o 
   6   2  17     8190.77     8179.07    261.70 o 
   7   2  17     4176.97     4459.14    298.08 o 
   8   2  17      492.85      550.50    246.90 o 
   9   2  17     3719.86     3915.63    294.84 o 
  10   2  17     2990.93     3157.46    317.30 o 
  11   2  17     1023.75     1075.19    298.29 o 
 -11   3  17       48.54      148.72    344.48 o 
 -10   3  17     3118.91     2985.11    323.21 o 
  -9   3  17     1799.63     1950.20    284.14 o 
  -8   3  17     7338.02     7498.47    292.32 o 
  -7   3  17     3396.28     3556.40    323.82 o 
  -6   3  17      871.88     1026.46    356.41 o 
  -5   3  17     3488.52     3441.84    332.99 o 
  -4   3  17     5862.77     5930.34    291.59 o 
  -3   3  17     2381.72     2090.25    286.22 o 
  -2   3  17      320.18      317.58    277.75 o 
  -1   3  17     3874.64     4186.00    267.09 o 
   0   3  17     8036.57     7797.84    372.07 o 
   1   3  17     4049.55     4093.27    314.85 o 
   2   3  17      491.97      529.36    301.44 o 
   3   3  17     2287.13     1819.44    260.57 o 
   4   3  17     6196.61     6170.54    297.07 o 
   5   3  17     3397.51     3587.69    225.14 o 
   6   3  17      915.24     1062.67    251.83 o 
   7   3  17     3527.01     3760.31    255.16 o 
   8   3  17     7169.29     7120.22    290.40 o 
   9   3  17     1824.32     1912.48    321.46 o 
  10   3  17     3016.03     3183.60    308.55 o 
  11   3  17       36.99       96.57    344.01 o 
 -11   4  17     1628.19     1301.24    317.65 o 
 -10   4  17     1507.41     1546.45    294.05 o 
  -9   4  17      721.12      818.62    296.56 o 
  -8   4  17     1389.05     1320.05    254.87 o 
  -7   4  17      153.47       23.32    273.30 o 
  -6   4  17     8757.08     8773.42    290.85 o 
  -5   4  17     5062.62     5240.43    304.30 o 
  -4   4  17    13796.71    13520.88    366.18 o 
  -3   4  17    13532.12    13631.13    362.68 o 
  -2   4  17    15838.14    15427.45    340.67 o 
  -1   4  17    14353.56    14251.19    319.57 o 
   0   4  17    14298.79    15262.67    309.46 o 
   1   4  17    14865.05    14694.74    377.43 o 
   2   4  17    15938.37    14975.50    334.94 o 
   3   4  17    14247.57    14196.64    359.54 o 
   4   4  17    13709.48    13276.13    320.54 o 
   5   4  17     4984.85     4978.33    279.25 o 
   6   4  17     8554.16     8727.23    297.25 o 
   7   4  17      201.22      238.45    297.42 o 
   8   4  17     1304.80     1262.57    313.46 o 
   9   4  17      732.21      849.73    302.85 o 
  10   4  17     1493.53     1174.50    266.21 o 
  11   4  17     1594.54     1416.25    375.13 o 
 -11   5  17      514.74      526.44    317.97 o 
 -10   5  17     1097.05     1109.88    298.92 o 
  -9   5  17     1435.79     1307.23    305.89 o 
  -8   5  17     9724.24     9493.12    346.32 o 
  -7   5  17      581.55      500.67    234.17 o 
  -6   5  17     1578.62     1546.16    232.78 o 
  -5   5  17     1760.36     1536.49    306.62 o 
  -4   5  17     2035.78     1924.48    280.18 o 
  -3   5  17     1022.96     1214.56    238.88 o 
  -2   5  17     9014.36     8987.57    309.38 o 
  -1   5  17     2380.85     2563.15    301.64 o 
   0   5  17       12.29       78.44    261.14 o 
   1   5  17     2209.07     2279.18    273.91 o 
   2   5  17     8844.15     8564.61    321.71 o 
   3   5  17      909.50      841.11    279.96 o 
   4   5  17     2147.47     2104.73    237.72 o 
   5   5  17     1848.52     1720.88    266.84 o 
   6   5  17     1631.26     1682.93    299.26 o 
   7   5  17      566.54      613.93    298.17 o 
   8   5  17     9699.43     9713.27    340.82 o 
   9   5  17     1475.57     1659.66    310.43 o 
  10   5  17     1086.92     1321.03    312.06 o 
  11   5  17      537.81      374.47    363.69 o 
 -10   6  17     1521.75     1243.13    323.93 o 
  -9   6  17     4031.65     3864.03    309.68 o 
  -8   6  17     2901.77     3216.14    284.50 o 
  -7   6  17     1187.38     1205.03    287.73 o 
  -6   6  17      233.07      296.81    252.09 o 
  -5   6  17     6437.58     5982.55    270.01 o 
  -4   6  17     4402.44     4197.88    331.21 o 
  -3   6  17    10325.09     9897.53    279.05 o 
  -2   6  17    11227.18    10627.70    331.21 o 
  -1   6  17    16088.60    16029.77    346.12 o 
   0   6  17     3711.76     3771.91    259.09 o 
   1   6  17    15706.04    15292.39    316.59 o 
   2   6  17    11584.61    11162.91    332.04 o 
   3   6  17    10218.61     9643.53    331.22 o 
   4   6  17     4344.55     4205.48    287.75 o 
   5   6  17     6750.90     6438.77    284.34 o 
   6   6  17      210.35       44.30    280.15 o 
   7   6  17     1240.23     1274.26    338.62 o 
   8   6  17     2834.78     3001.46    298.29 o 
   9   6  17     3885.53     3900.53    321.28 o 
  10   6  17     1478.24     1251.85    323.84 o 
 -10   7  17      963.73     1198.06    327.62 o 
  -9   7  17      907.27      997.34    315.42 o 
  -8   7  17       86.14      306.32    317.57 o 
  -7   7  17      881.88      745.95    282.81 o 
  -6   7  17      391.00      628.53    298.42 o 
  -5   7  17     7284.50     7484.03    313.82 o 
  -4   7  17     6898.07     6633.38    318.61 o 
  -3   7  17    16861.23    17114.34    426.75 o 
  -2   7  17    10259.68     9859.64    341.38 o 
  -1   7  17    16187.29    16440.25    333.19 o 
   0   7  17     2414.99     3059.23    277.51 o 
   1   7  17    16184.87    16202.70    329.32 o 
   2   7  17    10624.93    10157.34    269.14 o 
   3   7  17    17441.48    17610.95    369.54 o 
   4   7  17     7180.39     6891.46    338.84 o 
   5   7  17     7077.17     7277.02    313.30 o 
   6   7  17      340.05      471.45    309.76 o 
   7   7  17      857.42      949.10    305.55 o 
   8   7  17      104.65      158.77    344.37 o 
   9   7  17      919.90      901.43    335.45 o 
  10   7  17      968.39      997.91    362.24 o 
 -10   8  17      195.35      151.64    290.76 o 
  -9   8  17     2579.84     2507.16    360.29 o 
  -8   8  17       38.55       20.85    315.70 o 
  -7   8  17     3517.14     3432.48    305.02 o 
  -6   8  17      454.78      684.17    373.20 o 
  -5   8  17      737.69      821.82    285.63 o 
  -4   8  17      471.19      226.85    255.23 o 
  -3   8  17     5432.51     5558.07    339.59 o 
  -2   8  17     5753.67     5612.25    339.16 o 
  -1   8  17     2642.56     2573.09    291.65 o 
   0   8  17     1040.70      990.54    273.95 o 
   1   8  17     2428.23     2114.71    241.66 o 
   2   8  17     5531.57     5478.36    300.20 o 
   3   8  17     5409.00     5567.60    273.41 o 
   4   8  17      502.82      398.48    330.64 o 
   5   8  17      750.87      825.89    309.72 o 
   6   8  17      464.89      496.87    266.00 o 
   7   8  17     3480.00     3225.18    353.74 o 
   8   8  17       38.73      372.23    350.74 o 
   9   8  17     2694.60     2436.44    346.20 o 
  10   8  17      172.97      682.61    336.24 o 
  -9   9  17     1538.33     1507.22    313.55 o 
  -8   9  17     2214.06     2037.28    379.77 o 
  -7   9  17      445.54      537.23    350.35 o 
  -6   9  17     1275.49     1180.32    307.41 o 
  -5   9  17      109.02      319.27    338.14 o 
  -4   9  17    10289.61    10256.63    404.15 o 
  -3   9  17     1193.95     1272.02    263.26 o 
  -2   9  17     3438.44     3420.45    297.51 o 
  -1   9  17      182.27      243.50    295.03 o 
   0   9  17     8659.57     8480.62    353.03 o 
   1   9  17      219.47      183.72    267.02 o 
   2   9  17     3281.31     3276.02    258.33 o 
   3   9  17     1203.65     1029.98    247.68 o 
   4   9  17    10645.48    10746.10    365.44 o 
   5   9  17       89.97      117.73    278.83 o 
   6   9  17     1296.08     1255.45    361.00 o 
   7   9  17      407.97      305.96    330.54 o 
   8   9  17     2211.73     2409.58    372.44 o 
   9   9  17     1530.59     1086.07    402.48 o 
  -9  10  17      759.30      579.32    359.79 o 
  -8  10  17     1002.89      962.89    377.24 o 
  -7  10  17      457.20      543.75    337.04 o 
  -6  10  17     1511.38     1534.45    263.64 o 
  -5  10  17     3056.52     2944.34    358.34 o 
  -4  10  17     5699.60     5822.45    330.39 o 
  -3  10  17     6944.59     7055.50    344.81 o 
  -2  10  17     4925.59     5235.57    307.39 o 
  -1  10  17      468.25      451.91    276.29 o 
   0  10  17    13447.95    13106.32    360.65 o 
   1  10  17      509.63      537.91    340.84 o 
   2  10  17     4875.33     4888.34    295.06 o 
   3  10  17     7057.72     7343.43    297.07 o 
   4  10  17     6052.92     6086.47    341.89 o 
   5  10  17     3080.35     3182.20    340.48 o 
   6  10  17     1365.08     1716.45    323.03 o 
   7  10  17      443.11      438.43    359.31 o 
   8  10  17     1015.63      820.01    323.51 o 
   9  10  17      822.12      646.40    364.16 o 
  -8  11  17     1804.13     1341.04    348.59 o 
  -7  11  17      567.39      574.30    344.43 o 
  -6  11  17     1410.96     1656.22    332.20 o 
  -5  11  17     1072.44     1121.67    281.71 o 
  -4  11  17      639.12     1167.93    336.51 o 
  -3  11  17      767.10      728.16    265.66 o 
  -2  11  17     1598.48     1766.93    262.01 o 
  -1  11  17     1287.80     1099.61    360.88 o 
   0  11  17       26.80      248.17    263.60 o 
   1  11  17     1289.61     1664.45    332.21 o 
   2  11  17     1627.41     1874.02    329.04 o 
   3  11  17      821.29      974.25    346.32 o 
   4  11  17      609.97      591.10    333.16 o 
   5  11  17     1118.84     1092.37    312.69 o 
   6  11  17     1385.79     1398.45    322.87 o 
   7  11  17      576.72      720.22    350.91 o 
   8  11  17     1824.41     1479.81    395.07 o 
  -8  12  17      320.25      403.33    413.11 o 
  -7  12  17      317.27      407.81    354.32 o 
  -6  12  17      146.64      195.76    307.79 o 
  -5  12  17     3239.86     3574.37    350.25 o 
  -4  12  17      779.83      983.23    324.26 o 
  -3  12  17     3518.88     3817.17    292.26 o 
  -2  12  17      638.70      799.65    354.78 o 
  -1  12  17     3660.00     3781.77    345.77 o 
   0  12  17       41.81      246.58    294.33 o 
   1  12  17     3525.35     3339.62    394.24 o 
   2  12  17      563.82      919.53    313.37 o 
   3  12  17     3676.69     3766.57    332.74 o 
   4  12  17      773.36      802.22    293.22 o 
   5  12  17     3397.56     3837.71    393.38 o 
   6  12  17      151.69      359.74    341.34 o 
   7  12  17      327.51       57.86    399.50 o 
   8  12  17      293.63      383.51    413.80 o 
  -7  13  17     1165.02      884.32    380.16 o 
  -6  13  17      984.83      897.89    306.76 o 
  -5  13  17     2356.63     2672.89    431.76 o 
  -4  13  17     2242.12     2033.13    316.48 o 
  -3  13  17     1897.00     1970.02    372.98 o 
  -2  13  17      782.34      860.42    259.09 o 
  -1  13  17     3929.67     4249.65    263.19 o 
   0  13  17      100.09      157.52    339.54 o 
   1  13  17     3879.62     4029.54    409.08 o 
   2  13  17      742.02      820.90    318.67 o 
   3  13  17     1992.06     2213.46    289.79 o 
   4  13  17     2288.69     2189.75    386.48 o 
   5  13  17     2337.31     2560.99    427.74 o 
   6  13  17      970.25      995.45    385.46 o 
   7  13  17     1171.27      833.31    298.37 o 
  -6  14  17      291.47      478.56    407.70 o 
  -5  14  17      492.50      540.03    333.41 o 
  -4  14  17      111.03      132.27    343.44 o 
  -3  14  17      277.57      578.72    288.07 o 
  -2  14  17      185.93      -26.19    337.19 o 
  -1  14  17      280.86      407.50    257.87 o 
   0  14  17      291.54      420.74    334.00 o 
   1  14  17      286.31      446.99    302.39 o 
   2  14  17      166.21      350.99    333.82 o 
   3  14  17      259.18      252.39    375.56 o 
   4  14  17      120.06       41.23    318.09 o 
   5  14  17      494.37      510.84    287.31 o 
   6  14  17      309.01      -83.10    319.15 o 
  -5  15  17      166.10      263.54    303.92 o 
  -4  15  17     1747.15     1997.99    368.08 o 
  -3  15  17      488.48      562.11    302.14 o 
  -2  15  17     1216.44     1137.02    362.28 o 
  -1  15  17      566.99      744.88    282.21 o 
   0  15  17      825.25      826.10    312.23 o 
   1  15  17      533.54     1092.29    374.44 o 
   2  15  17     1167.17     1491.27    398.55 o 
   3  15  17      488.04      374.76    433.78 o 
   4  15  17     1823.34     1704.95    324.00 o 
   5  15  17      167.19      421.99    344.20 o 
  -3  16  17      567.70      699.11    372.56 o 
  -2  16  17     1570.06     1518.07    341.19 o 
  -1  16  17       60.18      214.44    402.68 o 
   0  16  17     3849.87     3533.09    393.83 o 
   1  16  17       51.92     -206.51    343.85 o 
   2  16  17     1625.37     1373.10    305.96 o 
   3  16  17      600.97      678.41    405.34 o 
   1   0  18   152008.97   155723.11   1965.05 o 
   2   0  18     7578.78     7725.06    519.54 o 
   3   0  18     5501.29     5776.62    380.79 o 
   4   0  18     1406.23     1591.26    334.31 o 
   5   0  18     7019.72     6906.95    362.83 o 
   6   0  18    11196.67    11192.46    301.06 o 
   7   0  18    13985.08    14529.38    350.43 o 
   8   0  18     4347.39     4761.13    281.57 o 
   9   0  18    18077.96    18738.22    344.03 o 
  10   0  18      446.14      640.79    325.84 o 
  11   0  18     3303.33     3262.69    398.48 o 
 -11   1  18     3991.01     3429.02    342.92 o 
 -10   1  18      690.19      845.99    287.14 o 
  -9   1  18     1370.13     1506.21    312.03 o 
  -8   1  18     3031.20     3301.08    290.77 o 
  -7   1  18     7452.86     7463.81    308.32 o 
  -6   1  18     4209.23     4564.78    329.57 o 
  -5   1  18    50126.55    49751.82    675.79 o 
  -4   1  18     1139.67      903.03    329.28 o 
  -3   1  18    33205.09    32048.90    416.80 o 
  -2   1  18     4369.10     3740.66    355.64 o 
  -1   1  18    22915.36    24472.43    566.39 o 
   0   1  18     1729.44     1525.02    425.58 o 
   1   1  18    22425.17    24082.47    851.81 o 
   2   1  18     4260.19     3617.28    341.77 o 
   3   1  18    33583.38    32891.90    469.61 o 
   4   1  18     1198.44     1037.00    297.28 o 
   5   1  18    50623.69    49459.82    456.51 o 
   6   1  18     4098.45     4527.41    277.62 o 
   7   1  18     7785.25     7670.55    311.27 o 
   8   1  18     2785.78     2886.40    267.95 o 
   9   1  18     1292.02     1594.75    282.71 o 
  10   1  18      666.07      749.98    361.67 o 
  11   1  18     3962.70     3384.61    324.08 o 
 -11   2  18      640.75      619.45    390.27 o 
 -10   2  18     3364.69     3436.77    272.96 o 
  -9   2  18     2950.40     2962.65    318.97 o 
  -8   2  18      595.85      710.49    330.94 o 
  -7   2  18      131.15      408.08    321.30 o 
  -6   2  18    18278.41    18131.10    339.45 o 
  -5   2  18     1261.61     1578.69    321.07 o 
  -4   2  18    39529.43    38569.37    431.05 o 
  -3   2  18      774.78      627.08    404.08 o 
  -2   2  18    13743.49    12824.59    350.31 o 
  -1   2  18    10966.06     9975.99    383.82 o 
   0   2  18    28352.26    30648.36    553.58 o 
   1   2  18    11104.87    10149.31    451.30 o 
   2   2  18    14453.37    13756.23    542.52 o 
   3   2  18      854.96      823.19    309.94 o 
   4   2  18    39827.34    39593.24    449.32 o 
   5   2  18     1248.55     1386.05    275.65 o 
   6   2  18    18098.62    18008.04    363.96 o 
   7   2  18      149.76      303.41    239.56 o 
   8   2  18      696.40      875.43    252.04 o 
   9   2  18     2949.26     2886.93    267.74 o 
  10   2  18     3324.40     3481.78    323.87 o 
  11   2  18      711.13      890.64    373.84 o 
 -11   3  18     1449.73     1148.39    398.04 o 
 -10   3  18     7701.24     8139.68    402.77 o 
  -9   3  18     1026.13     1409.71    319.98 o 
  -8   3  18    12811.88    13477.30    364.10 o 
  -7   3  18     9662.12     9615.52    325.03 o 
  -6   3  18    14151.37    13832.57    353.72 o 
  -5   3  18     5468.39     5404.82    368.78 o 
  -4   3  18     2135.89     1996.95    281.01 o 
  -3   3  18     7483.54     7616.48    294.07 o 
  -2   3  18    30401.71    29363.61    487.20 o 
  -1   3  18    21391.59    20700.26    395.79 o 
   0   3  18   122271.95   118989.59   1283.62 o 
   1   3  18    21359.55    20834.01    418.30 o 
   2   3  18    30471.99    29592.77    508.69 o 
   3   3  18     7445.97     7785.33    348.97 o 
   4   3  18     2099.98     1668.35    273.49 o 
   5   3  18     5467.24     5378.41    299.21 o 
   6   3  18    13908.00    14213.60    331.48 o 
   7   3  18     9715.69     9741.28    300.84 o 
   8   3  18    12831.55    13364.24    363.66 o 
   9   3  18     1026.85     1390.91    320.45 o 
  10   3  18     7810.29     7603.05    315.47 o 
  11   3  18     1415.32     1350.02    280.24 o 
 -11   4  18      140.03      389.72    315.25 o 
 -10   4  18     1750.51     1889.51    311.15 o 
  -9   4  18     3362.19     3385.61    316.64 o 
  -8   4  18     1017.27     1077.95    305.56 o 
  -7   4  18     2321.24     2704.41    296.28 o 
  -6   4  18    13479.69    13545.89    337.62 o 
  -5   4  18      533.63      703.05    229.15 o 
  -4   4  18    23735.67    22997.70    354.57 o 
  -3   4  18     5588.35     5395.32    330.78 o 
  -2   4  18    14554.29    14489.23    378.63 o 
  -1   4  18    12101.15    11896.51    277.84 o 
   0   4  18    25257.78    25205.00    378.26 o 
   1   4  18    11921.35    11309.05    317.58 o 
   2   4  18    15037.72    14643.19    329.66 o 
   3   4  18     5505.98     5341.40    301.48 o 
   4   4  18    24058.57    23561.98    353.83 o 
   5   4  18      525.64      762.44    242.52 o 
   6   4  18    13606.87    13743.49    356.70 o 
   7   4  18     2285.45     2687.44    286.63 o 
   8   4  18      987.58     1005.07    255.47 o 
   9   4  18     3374.47     3410.00    303.50 o 
  10   4  18     1706.70     1749.73    316.24 o 
  11   4  18      105.53      129.91    325.83 o 
 -11   5  18     1744.51     1569.28    372.16 o 
 -10   5  18      316.10      390.26    315.76 o 
  -9   5  18      950.53     1000.47    287.40 o 
  -8   5  18      590.02      608.03    303.19 o 
  -7   5  18     2934.14     2908.73    276.27 o 
  -6   5  18      183.38      393.07    273.23 o 
  -5   5  18    23738.97    23555.16    392.04 o 
  -4   5  18     1716.19     1580.42    266.61 o 
  -3   5  18    20476.57    20182.09    367.10 o 
  -2   5  18      221.68      143.14    259.15 o 
  -1   5  18    10795.44    10352.29    318.32 o 
   0   5  18    21253.38    22597.10    355.94 o 
   1   5  18    10781.31     9907.40    306.41 o 
   2   5  18      269.89      131.92    254.03 o 
   3   5  18    21051.71    20272.70    407.81 o 
   4   5  18     1640.63     1428.41    282.79 o 
   5   5  18    23759.00    23902.15    382.50 o 
   6   5  18      165.84       80.36    275.34 o 
   7   5  18     2955.01     2861.83    275.00 o 
   8   5  18      541.04      605.30    287.67 o 
   9   5  18      950.64     1148.98    278.27 o 
  10   5  18      344.93      570.70    278.15 o 
  11   5  18     1734.31     1429.08    379.65 o 
 -10   6  18      264.72      207.64    302.21 o 
  -9   6  18     7922.93     8609.29    389.69 o 
  -8   6  18     2434.39     2621.62    320.22 o 
  -7   6  18     9961.51    10527.50    348.17 o 
  -6   6  18     9363.04     8746.75    364.20 o 
  -5   6  18     7840.99     7694.80    331.87 o 
  -4   6  18      905.35      873.26    249.76 o 
  -3   6  18     5256.78     5178.11    274.10 o 
  -2   6  18     4803.53     4556.05    253.87 o 
  -1   6  18    64513.71    63291.86    512.81 o 
   0   6  18    12061.61    12703.76    344.51 o 
   1   6  18    64667.46    63276.36    534.46 o 
   2   6  18     4904.28     4839.63    271.54 o 
   3   6  18     5100.54     4733.71    281.68 o 
   4   6  18      991.06     1060.39    276.14 o 
   5   6  18     7519.53     7057.52    309.86 o 
   6   6  18     9312.65     8889.01    317.69 o 
   7   6  18    10181.62    10454.38    325.97 o 
   8   6  18     2536.57     2326.60    300.92 o 
   9   6  18     8004.54     8211.89    342.26 o 
  10   6  18      263.36      352.51    349.28 o 
 -10   7  18      774.09      890.00    330.85 o 
  -9   7  18      580.85      498.04    309.94 o 
  -8   7  18     2816.00     2958.18    305.45 o 
  -7   7  18     2648.58     2806.81    342.12 o 
  -6   7  18      731.77      752.37    237.21 o 
  -5   7  18     8896.61     9146.77    355.56 o 
  -4   7  18     1173.22     1073.06    294.47 o 
  -3   7  18    15321.80    15096.46    415.49 o 
  -2   7  18     9629.27     9481.03    336.65 o 
  -1   7  18     8706.54     8214.60    304.34 o 
   0   7  18     8846.68     9006.84    305.97 o 
   1   7  18     8733.35     8391.73    316.66 o 
   2   7  18     9570.36     9449.98    309.90 o 
   3   7  18    15099.97    14567.63    346.68 o 
   4   7  18     1127.95     1012.87    274.52 o 
   5   7  18     8721.01     9066.81    284.67 o 
   6   7  18      760.69      731.24    248.98 o 
   7   7  18     2601.39     2604.10    284.67 o 
   8   7  18     2801.64     2849.32    289.85 o 
   9   7  18      585.44      634.26    329.92 o 
  10   7  18      732.72      722.86    307.04 o 
 -10   8  18      590.19      615.31    369.52 o 
  -9   8  18      473.85      510.53    343.37 o 
  -8   8  18     1174.83     1542.35    333.90 o 
  -7   8  18      389.98      296.68    304.50 o 
  -6   8  18     5542.20     6063.72    340.57 o 
  -5   8  18       89.19      178.55    257.83 o 
  -4   8  18    14809.68    14751.25    457.66 o 
  -3   8  18     2313.91     2704.77    396.87 o 
  -2   8  18     4679.77     4781.63    267.90 o 
  -1   8  18      188.55      214.51    317.79 o 
   0   8  18     7748.21     7992.93    285.86 o 
   1   8  18      195.49      315.10    243.49 o 
   2   8  18     4596.55     4600.46    281.02 o 
   3   8  18     2320.97     2770.40    307.45 o 
   4   8  18    14745.30    14694.60    405.44 o 
   5   8  18      105.60      281.57    255.94 o 
   6   8  18     5426.02     5707.18    293.72 o 
   7   8  18      409.87      320.58    333.60 o 
   8   8  18     1227.31     1327.14    259.08 o 
   9   8  18      462.05      164.66    320.74 o 
  10   8  18      580.30      508.51    364.42 o 
  -9   9  18      100.70      390.78    384.13 o 
  -8   9  18     8304.29     8348.46    357.82 o 
  -7   9  18     2493.20     2634.93    296.97 o 
  -6   9  18     6258.13     6069.84    317.24 o 
  -5   9  18     2960.59     3100.28    289.22 o 
  -4   9  18      890.52      862.83    324.63 o 
  -3   9  18     1308.63     1516.49    307.76 o 
  -2   9  18     5817.64     6185.35    291.53 o 
  -1   9  18     5207.22     5293.66    274.70 o 
   0   9  18    19910.90    20149.08    407.25 o 
   1   9  18     4960.54     5150.27    307.36 o 
   2   9  18     5704.61     5987.85    325.28 o 
   3   9  18     1395.52     1301.52    265.14 o 
   4   9  18      817.77      835.93    282.87 o 
   5   9  18     2893.65     2944.22    325.55 o 
   6   9  18     6287.87     6019.20    333.70 o 
   7   9  18     2566.54     2897.65    307.43 o 
   8   9  18     8375.29     9015.65    397.19 o 
   9   9  18      114.62      274.49    322.80 o 
  -9  10  18     1414.65     1376.42    347.49 o 
  -8  10  18      959.10      899.54    304.90 o 
  -7  10  18      441.41      433.60    278.34 o 
  -6  10  18     3434.21     3573.61    276.28 o 
  -5  10  18       45.56      260.24    303.70 o 
  -4  10  18     6755.98     7034.01    343.86 o 
  -3  10  18     1286.57     1536.25    299.24 o 
  -2  10  18     4864.93     4925.39    293.80 o 
  -1  10  18     3255.22     3143.61    287.77 o 
   0  10  18    10230.10    10076.57    414.10 o 
   1  10  18     3225.77     3309.10    279.51 o 
   2  10  18     4942.69     5194.45    298.60 o 
   3  10  18     1150.14     1376.16    314.71 o 
   4  10  18     6624.03     6772.24    346.62 o 
   5  10  18       42.24      275.56    369.40 o 
   6  10  18     3437.44     3650.15    346.42 o 
   7  10  18      428.62      446.78    368.19 o 
   8  10  18      992.67      994.42    343.89 o 
   9  10  18     1381.54     1223.96    445.87 o 
  -8  11  18      526.14      329.60    362.94 o 
  -7  11  18      829.62     1038.19    344.94 o 
  -6  11  18      509.22      500.45    331.23 o 
  -5  11  18     5240.66     5721.15    280.05 o 
  -4  11  18     1280.16     1008.25    294.94 o 
  -3  11  18     2400.84     2833.72    287.67 o 
  -2  11  18     1736.65     1858.74    317.27 o 
  -1  11  18     2377.76     2263.62    303.81 o 
   0  11  18        7.64      378.04    246.59 o 
   1  11  18     2333.88     2383.09    321.17 o 
   2  11  18     1791.33     1902.64    275.85 o 
   3  11  18     2342.73     2895.97    347.52 o 
   4  11  18     1311.13     1144.18    280.46 o 
   5  11  18     5177.73     5522.98    352.69 o 
   6  11  18      519.33      656.31    311.46 o 
   7  11  18      827.10      964.55    314.59 o 
   8  11  18      529.27      673.69    392.58 o 
  -8  12  18      501.45      430.29    384.87 o 
  -7  12  18     1352.62     1366.28    338.43 o 
  -6  12  18     1615.10     1578.30    350.93 o 
  -5  12  18     1016.39     1076.88    384.77 o 
  -4  12  18      778.01     1049.58    276.20 o 
  -3  12  18      389.94      548.95    258.78 o 
  -2  12  18      242.38      467.80    309.50 o 
  -1  12  18     6328.12     6840.85    423.36 o 
   0  12  18      859.44     1073.73    324.50 o 
   1  12  18     6417.13     6509.80    367.67 o 
   2  12  18      259.66      400.03    261.26 o 
   3  12  18      390.70      498.61    272.10 o 
   4  12  18      828.27      919.46    264.00 o 
   5  12  18     1029.85     1324.01    342.27 o 
   6  12  18     1580.66     1419.29    290.54 o 
   7  12  18     1383.13     1481.36    414.82 o 
   8  12  18      543.80      758.52    381.32 o 
  -7  13  18      968.33     1129.16    371.36 o 
  -6  13  18       21.93      180.96    296.32 o 
  -5  13  18     2057.45     2051.72    296.47 o 
  -4  13  18      594.24      343.15    281.90 o 
  -3  13  18     1633.02     1684.79    377.77 o 
  -2  13  18      417.97      552.98    294.44 o 
  -1  13  18     2696.39     2853.15    295.25 o 
   0  13  18     2499.61     2900.19    405.79 o 
   1  13  18     2799.85     2811.73    335.55 o 
   2  13  18      379.50      451.60    349.39 o 
   3  13  18     1625.55     1779.51    364.07 o 
   4  13  18      572.82      484.48    368.02 o 
   5  13  18     1998.68     2023.30    428.81 o 
   6  13  18       18.13        8.84    334.21 o 
   7  13  18      962.33      901.60    359.52 o 
  -6  14  18      865.33     1022.06    386.16 o 
  -5  14  18     1302.76     1182.56    363.32 o 
  -4  14  18     2077.59     2095.73    313.56 o 
  -3  14  18     1363.21     1642.97    343.53 o 
  -2  14  18      202.19      373.76    404.36 o 
  -1  14  18      238.75      320.68    262.66 o 
   0  14  18      618.09      697.22    281.32 o 
   1  14  18      219.16      301.36    308.50 o 
   2  14  18      191.70      305.37    344.98 o 
   3  14  18     1319.99     1663.47    320.81 o 
   4  14  18     2086.46     2497.24    351.56 o 
   5  14  18     1293.03      960.11    356.29 o 
   6  14  18      836.48      573.91    360.25 o 
  -5  15  18      265.88      550.58    300.77 o 
  -4  15  18      216.96      174.62    340.32 o 
  -3  15  18      320.24      445.00    308.88 o 
  -2  15  18      722.80      642.58    358.71 o 
  -1  15  18      228.52      343.82    426.17 o 
   0  15  18     2530.62     2713.02    395.34 o 
   1  15  18      205.10      418.96    384.17 o 
   2  15  18      696.24      963.59    384.45 o 
   3  15  18      335.85      396.07    390.64 o 
   4  15  18      231.51      411.64    334.63 o 
   5  15  18      286.43      338.04    323.04 o 
  -3  16  18      432.50      302.07    462.05 o 
  -2  16  18      610.79      781.29    409.31 o 
  -1  16  18      465.94      770.49    395.56 o 
   0  16  18     1475.44     1005.09    377.01 o 
   1  16  18      455.40      398.76    266.44 o 
   2  16  18      628.21      408.56    361.37 o 
   3  16  18      424.06      463.41    380.81 o 
   1   0  19      196.83     2250.27   1253.16 o 
   2   0  19      723.13      608.42    475.25 o 
   3   0  19     8594.45     7322.78    395.13 o 
   4   0  19     8522.47     8400.57    383.86 o 
   5   0  19      807.99      937.14    238.93 o 
   6   0  19     1386.23     1709.04    294.88 o 
   7   0  19      378.49      530.49    247.50 o 
   8   0  19      577.86      823.91    278.85 o 
   9   0  19     1549.66     1433.37    291.67 o 
  10   0  19      737.97      683.67    266.68 o 
  11   0  19      363.83      217.30    329.36 o 
 -11   1  19     2035.54     1938.60    338.77 o 
 -10   1  19     3826.20     3631.42    303.46 o 
  -9   1  19     1338.62     1300.12    257.27 o 
  -8   1  19     7371.90     7821.13    293.61 o 
  -7   1  19     1615.44     1693.15    339.73 o 
  -6   1  19     1701.74     1773.21    272.76 o 
  -5   1  19    11071.39    11115.73    387.25 o 
  -4   1  19    19445.54    18920.65    425.94 o 
  -3   1  19      428.31      434.27    285.09 o 
  -2   1  19    36480.78    35277.73    596.95 o 
  -1   1  19     9362.37     9656.95    725.01 o 
   0   1  19    50365.62    49960.18   1455.64 o 
   1   1  19     9298.70     9857.59    759.42 o 
   2   1  19    36709.61    35767.41    771.30 o 
   3   1  19      314.01      308.13    270.68 o 
   4   1  19    20158.71    19630.10    402.26 o 
   5   1  19    11009.62    10901.25    299.09 o 
   6   1  19     1755.27     1749.16    255.40 o 
   7   1  19     1640.39     1922.01    256.44 o 
   8   1  19     7289.10     7354.98    271.21 o 
   9   1  19     1404.41     1485.43    266.16 o 
  10   1  19     3741.06     3260.54    323.83 o 
  11   1  19     1986.60     1890.57    359.11 o 
 -11   2  19     1019.47      941.26    360.82 o 
 -10   2  19     2675.89     2728.01    320.02 o 
  -9   2  19     4749.10     4976.07    333.46 o 
  -8   2  19      246.16      119.28    270.89 o 
  -7   2  19     4890.47     5014.08    322.55 o 
  -6   2  19    11772.54    11877.87    308.62 o 
  -5   2  19    15230.98    15813.51    424.24 o 
  -4   2  19    15603.28    15358.82    394.71 o 
  -3   2  19    36344.74    35089.00    592.51 o 
  -2   2  19     1652.51     1707.72    269.75 o 
  -1   2  19    27364.51    27806.04    632.89 o 
   0   2  19      294.48       61.28    387.69 o 
   1   2  19    27519.30    28365.72    675.31 o 
   2   2  19     1781.92     1688.33    380.94 o 
   3   2  19    35913.53    34957.06    579.22 o 
   4   2  19    15944.83    15564.24    308.33 o 
   5   2  19    15113.07    15144.57    336.46 o 
   6   2  19    11703.22    11694.40    320.78 o 
   7   2  19     4926.67     4881.07    285.37 o 
   8   2  19      245.94      228.84    270.43 o 
   9   2  19     4991.37     5061.70    340.40 o 
  10   2  19     2636.10     2593.54    302.70 o 
  11   2  19     1021.21      747.35    352.53 o 
 -11   3  19      150.52      246.37    403.22 o 
 -10   3  19      142.03      331.73    333.92 o 
  -9   3  19      122.56      223.05    291.36 o 
  -8   3  19      990.90     1273.45    374.79 o 
  -7   3  19     1418.65     1546.76    287.29 o 
  -6   3  19      805.41      999.05    365.24 o 
  -5   3  19     8509.45     8282.77    327.87 o 
  -4   3  19     9096.27     8826.08    382.68 o 
  -3   3  19     9887.08     9555.04    381.06 o 
  -2   3  19    14936.96    13898.11    376.28 o 
  -1   3  19    14288.32    14821.54    439.15 o 
   0   3  19      895.71      779.91    355.75 o 
   1   3  19    13659.46    14301.08    428.42 o 
   2   3  19    15100.28    14266.73    410.40 o 
   3   3  19     9615.39     9322.70    361.73 o 
   4   3  19     9322.76     9179.32    308.04 o 
   5   3  19     8579.13     8331.72    314.78 o 
   6   3  19      870.39     1006.64    272.30 o 
   7   3  19     1260.35     1279.95    242.56 o 
   8   3  19     1036.64     1174.25    291.99 o 
   9   3  19      138.18      159.71    256.43 o 
  10   3  19      120.26      336.13    342.37 o 
  11   3  19      134.13      180.34    354.34 o 
 -11   4  19     1036.35      814.80    366.42 o 
 -10   4  19     1502.86     1571.00    316.68 o 
  -9   4  19     7265.10     7069.72    314.14 o 
  -8   4  19      432.91      320.52    323.31 o 
  -7   4  19     3824.04     4143.00    322.40 o 
  -6   4  19     3423.40     3726.82    345.11 o 
  -5   4  19     7343.98     7347.12    284.37 o 
  -4   4  19     1858.33     2270.18    349.46 o 
  -3   4  19     5067.94     4779.08    287.29 o 
  -2   4  19      333.24      346.71    275.35 o 
  -1   4  19    26245.89    27076.06    553.88 o 
   0   4  19        0.10     -105.68    317.52 o 
   1   4  19    26026.42    26212.05    458.23 o 
   2   4  19      252.94      309.76    254.24 o 
   3   4  19     4895.98     4665.51    278.92 o 
   4   4  19     2155.32     2694.96    246.58 o 
   5   4  19     7369.73     7591.30    316.08 o 
   6   4  19     3448.11     3759.05    310.48 o 
   7   4  19     4038.26     4207.75    281.44 o 
   8   4  19      439.41      363.00    317.90 o 
   9   4  19     7311.66     6825.34    333.16 o 
  10   4  19     1477.81     1528.79    347.93 o 
  11   4  19     1067.74      923.70    310.96 o 
 -10   5  19     1970.95     1945.08    304.18 o 
  -9   5  19     1758.92     2022.07    339.21 o 
  -8   5  19     8813.85     9317.16    314.73 o 
  -7   5  19       70.57      241.33    260.37 o 
  -6   5  19      625.18      543.90    274.73 o 
  -5   5  19    10887.30    11378.86    353.11 o 
  -4   5  19    27172.47    27126.66    345.27 o 
  -3   5  19     5405.40     5709.35    348.57 o 
  -2   5  19    19770.76    18849.03    391.31 o 
  -1   5  19     1748.41     1773.80    404.97 o 
   0   5  19      233.39      -28.93    225.78 o 
   1   5  19     1651.88     1641.32    266.08 o 
   2   5  19    19891.89    19016.19    366.88 o 
   3   5  19     5291.42     5513.20    326.21 o 
   4   5  19    26594.38    26243.21    352.76 o 
   5   5  19    10887.80    11041.91    323.56 o 
   6   5  19      763.34      840.04    281.66 o 
   7   5  19       65.13      255.52    279.40 o 
   8   5  19     8841.72     9021.46    310.98 o 
   9   5  19     1806.09     2137.28    337.71 o 
  10   5  19     2001.88     2080.36    325.55 o 
 -10   6  19      134.53      209.79    327.44 o 
  -9   6  19      224.38      291.53    356.53 o 
  -8   6  19      201.22      259.40    307.82 o 
  -7   6  19      636.16      856.78    249.88 o 
  -6   6  19     2304.06     2334.36    235.34 o 
  -5   6  19       73.40      -70.34    288.11 o 
  -4   6  19     5719.85     5859.33    356.81 o 
  -3   6  19     9003.83     8875.01    303.45 o 
  -2   6  19     9484.54     9449.30    299.78 o 
  -1   6  19     7087.43     6893.41    324.64 o 
   0   6  19     1542.01     1334.33    288.12 o 
   1   6  19     6968.40     6562.86    321.99 o 
   2   6  19     9390.62     9455.64    311.85 o 
   3   6  19     8807.67     8829.35    329.71 o 
   4   6  19     5761.66     5420.55    313.82 o 
   5   6  19       49.88      129.26    246.78 o 
   6   6  19     2290.91     2409.47    272.61 o 
   7   6  19      639.80     1058.89    288.27 o 
   8   6  19      161.04      446.96    309.96 o 
   9   6  19      264.35      357.97    284.83 o 
  10   6  19      118.08      343.34    323.19 o 
 -10   7  19     1831.74     1565.91    300.85 o 
  -9   7  19      204.40       95.92    276.90 o 
  -8   7  19     4608.16     4748.52    338.20 o 
  -7   7  19      127.78      134.57    297.62 o 
  -6   7  19      675.40      743.54    269.61 o 
  -5   7  19     2518.01     2215.61    318.63 o 
  -4   7  19     5370.99     5336.08    359.77 o 
  -3   7  19      715.23      937.07    324.33 o 
  -2   7  19     5890.44     5821.73    305.27 o 
  -1   7  19     2278.26     2158.05    320.92 o 
   0   7  19    26016.23    25841.70    392.60 o 
   1   7  19     2208.87     2039.02    252.19 o 
   2   7  19     5771.58     5760.40    291.23 o 
   3   7  19      850.37     1077.92    278.26 o 
   4   7  19     5516.46     5417.33    367.67 o 
   5   7  19     2437.13     2223.38    278.07 o 
   6   7  19      574.25      585.32    268.69 o 
   7   7  19      155.66      179.08    261.59 o 
   8   7  19     4611.67     4848.84    335.98 o 
   9   7  19      199.82       61.23    303.81 o 
  10   7  19     1797.63     1338.95    334.87 o 
 -10   8  19     1077.55      725.71    345.18 o 
  -9   8  19     4852.76     4159.62    344.37 o 
  -8   8  19      672.09      822.54    307.24 o 
  -7   8  19     2950.98     3100.75    269.83 o 
  -6   8  19      732.98      613.73    300.69 o 
  -5   8  19     4795.32     4831.66    301.99 o 
  -4   8  19     9167.23     9304.47    396.20 o 
  -3   8  19    16520.51    16815.76    436.45 o 
  -2   8  19     3181.30     3398.12    256.96 o 
  -1   8  19     4162.58     4145.07    268.47 o 
   0   8  19     1082.55     1216.01    271.75 o 
   1   8  19     4658.90     4863.36    302.66 o 
   2   8  19     3143.52     3182.77    285.27 o 
   3   8  19    16351.65    15789.90    335.36 o 
   4   8  19     9390.49     9211.95    402.05 o 
   5   8  19     5220.32     5385.67    371.06 o 
   6   8  19      684.35      787.85    264.65 o 
   7   8  19     2938.80     3122.05    283.03 o 
   8   8  19      713.36     1000.72    327.63 o 
   9   8  19     4846.18     4747.54    359.97 o 
  10   8  19     1048.96      956.63    400.18 o 
  -9   9  19      346.53      465.35    361.94 o 
  -8   9  19      820.94     1060.31    339.51 o 
  -7   9  19     1440.65     1507.94    362.87 o 
  -6   9  19      287.23      336.93    260.84 o 
  -5   9  19     3627.78     3738.59    260.63 o 
  -4   9  19     1470.64     1464.90    375.68 o 
  -3   9  19     4173.76     4462.99    413.77 o 
  -2   9  19     5310.31     5285.60    268.76 o 
  -1   9  19     8880.16     9127.81    356.58 o 
   0   9  19      445.14      189.41    263.09 o 
   1   9  19     8942.02     9081.90    356.22 o 
   2   9  19     5301.85     5213.13    298.22 o 
   3   9  19     3968.45     4138.77    298.61 o 
   4   9  19     1558.40     1579.87    305.68 o 
   5   9  19     3673.79     3959.27    359.66 o 
   6   9  19      264.13      177.18    288.92 o 
   7   9  19     1471.47     1384.42    277.29 o 
   8   9  19      859.12     1095.31    314.02 o 
   9   9  19      302.66      290.28    385.50 o 
  -9  10  19     1377.97     1001.14    382.15 o 
  -8  10  19       63.87      106.93    324.73 o 
  -7  10  19     1289.03     1646.92    316.42 o 
  -6  10  19      522.83      526.39    244.06 o 
  -5  10  19      237.80      217.09    277.72 o 
  -4  10  19     1664.61     2158.22    391.21 o 
  -3  10  19     1021.93     1092.17    279.13 o 
  -2  10  19       16.73      -37.62    312.65 o 
  -1  10  19     6973.04     7343.68    297.72 o 
   0  10  19     1021.20     1092.32    294.88 o 
   1  10  19     6902.98     7091.18    303.85 o 
   2  10  19       24.90       69.37    289.38 o 
   3  10  19     1140.66     1219.89    268.91 o 
   4  10  19     1731.63     2027.68    288.11 o 
   5  10  19      219.94      338.45    396.25 o 
   6  10  19      556.67      554.14    303.53 o 
   7  10  19     1250.29     1183.33    316.64 o 
   8  10  19       69.42      452.07    345.19 o 
   9  10  19     1366.80     1224.85    326.49 o 
  -8  11  19     2669.96     2645.79    375.09 o 
  -7  11  19      283.34      560.30    372.70 o 
  -6  11  19     3252.98     3454.01    328.58 o 
  -5  11  19      844.42     1139.43    354.75 o 
  -4  11  19     8207.12     8375.19    287.63 o 
  -3  11  19     2577.37     2582.62    262.89 o 
  -2  11  19     4536.25     4923.15    351.58 o 
  -1  11  19      452.57      537.43    287.69 o 
   0  11  19      382.76      657.19    299.01 o 
   1  11  19      433.63      621.37    240.53 o 
   2  11  19     4370.31     4783.82    312.14 o 
   3  11  19     2680.50     2628.47    249.35 o 
   4  11  19     8280.75     8777.80    327.15 o 
   5  11  19      846.35     1040.61    318.44 o 
   6  11  19     3387.02     4045.10    323.31 o 
   7  11  19      308.31      392.44    375.06 o 
   8  11  19     2655.09     2380.05    404.23 o 
  -7  12  19       69.58      -51.49    333.28 o 
  -6  12  19     2425.26     2131.46    355.00 o 
  -5  12  19      637.52      952.98    336.40 o 
  -4  12  19     1765.62     1657.89    331.71 o 
  -3  12  19      963.40      997.01    259.64 o 
  -2  12  19     2543.77     2510.69    318.18 o 
  -1  12  19      230.15      402.28    285.48 o 
   0  12  19     7376.27     7353.78    289.13 o 
   1  12  19      208.21      499.11    272.34 o 
   2  12  19     2613.18     2772.71    351.35 o 
   3  12  19     1011.19     1020.89    257.80 o 
   4  12  19     1702.05     1541.36    338.81 o 
   5  12  19      634.03      699.06    310.10 o 
   6  12  19     2516.02     2241.89    299.73 o 
   7  12  19       76.20      122.29    308.50 o 
  -7  13  19       32.89      -92.32    370.75 o 
  -6  13  19      655.24      594.11    309.73 o 
  -5  13  19      383.48      400.76    347.17 o 
  -4  13  19      468.22      571.92    381.13 o 
  -3  13  19      666.79      596.47    331.29 o 
  -2  13  19      851.57     1375.09    260.82 o 
  -1  13  19      576.83      710.09    310.37 o 
   0  13  19     3005.54     2910.05    287.50 o 
   1  13  19      527.53      570.33    258.22 o 
   2  13  19      830.92     1187.58    352.80 o 
   3  13  19      639.93      908.54    359.38 o 
   4  13  19      500.33      481.92    292.45 o 
   5  13  19      413.88      587.25    382.45 o 
   6  13  19      674.85      717.80    282.31 o 
   7  13  19       30.64      205.97    365.37 o 
  -6  14  19      275.20      105.73    323.31 o 
  -5  14  19     2859.97     2632.91    315.13 o 
  -4  14  19      671.31      834.10    304.25 o 
  -3  14  19     3619.31     3651.61    433.38 o 
  -2  14  19      321.84      243.72    344.06 o 
  -1  14  19      756.92     1052.23    310.48 o 
   0  14  19      287.89      401.71    289.23 o 
   1  14  19      739.15      725.92    296.53 o 
   2  14  19      340.68      568.44    412.68 o 
   3  14  19     3653.71     4240.21    301.37 o 
   4  14  19      662.15      916.60    431.29 o 
   5  14  19     2932.18     3014.03    524.24 o 
   6  14  19      291.72      242.45    371.73 o 
  -5  15  19      892.74      685.11    348.09 o 
  -4  15  19      224.76      247.99    361.35 o 
  -3  15  19      103.19      140.53    321.52 o 
  -2  15  19       43.22      187.28    381.38 o 
  -1  15  19     4026.97     3848.27    386.88 o 
   0  15  19      238.42      300.06    299.62 o 
   1  15  19     4100.64     4128.05    348.49 o 
   2  15  19       34.25      197.93    328.19 o 
   3  15  19      106.85       13.59    445.10 o 
   4  15  19      233.07      272.23    314.89 o 
   5  15  19      926.71      815.60    422.14 o 
  -3  16  19       99.18       78.68    366.30 o 
  -2  16  19      365.64      411.63    342.76 o 
  -1  16  19      283.14      142.10    447.80 o 
   0  16  19        6.78       76.95    401.88 o 
   1  16  19      269.93      469.97    359.29 o 
   2  16  19      356.49      602.75    344.02 o 
   3  16  19      110.28        5.69    382.92 o 
   1   0  20     4234.25     4503.89   1000.99 o 
   2   0  20     8795.96    10385.50    740.93 o 
   3   0  20     7436.63     8371.91    540.61 o 
   4   0  20     6475.65     6820.98    347.30 o 
   5   0  20     4067.06     3754.34    289.59 o 
   6   0  20     4221.58     3916.12    329.18 o 
   7   0  20     4288.70     4370.97    285.10 o 
   8   0  20     1270.76     1404.65    302.21 o 
   9   0  20     3586.59     3637.16    299.61 o 
  10   0  20       62.64      -19.22    286.21 o 
  11   0  20       14.21      136.58    353.43 o 
 -11   1  20      864.45      922.37    362.37 o 
 -10   1  20     1757.77     1863.57    318.90 o 
  -9   1  20      886.24      841.40    257.91 o 
  -8   1  20     1807.61     2138.36    291.49 o 
  -7   1  20     7360.31     7516.01    335.11 o 
  -6   1  20     1407.09     1697.16    320.36 o 
  -5   1  20    24701.46    24668.52    451.44 o 
  -4   1  20       63.88       95.51    280.47 o 
  -3   1  20      437.99      323.95    294.66 o 
  -2   1  20    24318.18    23861.70    592.42 o 
  -1   1  20    19978.69    19413.41    830.05 o 
   0   1  20    33563.35    34338.71   1810.06 o 
   1   1  20    20775.87    20333.06    722.24 o 
   2   1  20    24061.46    24122.91    771.98 o 
   3   1  20      544.59      360.76    306.03 o 
   4   1  20       59.70      104.18    292.67 o 
   5   1  20    24492.52    23980.48    335.07 o 
   6   1  20     1508.17     1382.25    242.15 o 
   7   1  20     7491.66     7693.35    320.69 o 
   8   1  20     1846.72     2217.60    273.97 o 
   9   1  20      843.28     1045.41    307.38 o 
  10   1  20     1727.81     1835.32    341.72 o 
  11   1  20      884.45      873.58    398.06 o 
 -11   2  20     1470.46      953.97    343.79 o 
 -10   2  20      442.04      607.46    298.78 o 
  -9   2  20      307.18      425.71    273.48 o 
  -8   2  20     1016.03     1435.05    301.61 o 
  -7   2  20      714.98      988.36    332.62 o 
  -6   2  20     8009.98     7964.57    334.24 o 
  -5   2  20      410.18      337.23    345.66 o 
  -4   2  20    24858.42    24880.98    485.29 o 
  -3   2  20     2783.02     3020.98    319.26 o 
  -2   2  20    10675.95    10394.16    489.02 o 
  -1   2  20     8297.36     8323.32    732.44 o 
   0   2  20    40830.24    39123.65   1278.20 o 
   1   2  20     8193.04     7888.51    454.37 o 
   2   2  20    10437.18    10058.32    380.43 o 
   3   2  20     2859.20     2983.44    364.05 o 
   4   2  20    24010.21    23791.63    356.08 o 
   5   2  20      460.64      629.09    275.68 o 
   6   2  20     8035.41     8077.31    289.37 o 
   7   2  20      666.01      809.19    244.87 o 
   8   2  20     1097.24     1352.20    239.97 o 
   9   2  20      293.14      391.86    299.20 o 
  10   2  20      431.32      407.34    316.00 o 
  11   2  20     1480.17     1142.68    318.16 o 
 -11   3  20      629.74      650.85    340.71 o 
 -10   3  20      906.30      991.78    309.62 o 
  -9   3  20      290.33      240.91    296.77 o 
  -8   3  20     3655.65     3812.32    314.31 o 
  -7   3  20     2332.40     2788.66    385.18 o 
  -6   3  20     2803.91     3268.42    309.16 o 
  -5   3  20     9406.97     9553.64    292.13 o 
  -4   3  20      141.04      126.62    250.63 o 
  -3   3  20     2305.46     1996.91    319.72 o 
  -2   3  20     3060.07     3034.12    325.98 o 
  -1   3  20    16022.84    16106.92    378.46 o 
   0   3  20    20524.30    21760.33    516.87 o 
   1   3  20    15741.32    16019.04    452.88 o 
   2   3  20     2817.52     2720.85    364.04 o 
   3   3  20     2297.43     2178.44    313.84 o 
   4   3  20      164.45      166.54    273.49 o 
   5   3  20     9146.66     9388.42    331.59 o 
   6   3  20     2869.88     3278.11    308.35 o 
   7   3  20     2418.44     2598.82    309.40 o 
   8   3  20     3652.86     3768.50    255.80 o 
   9   3  20      307.91      313.76    278.32 o 
  10   3  20      885.46      697.26    361.18 o 
  11   3  20      616.79      546.07    338.61 o 
 -11   4  20      197.26      247.81    345.57 o 
 -10   4  20      567.99      828.22    281.08 o 
  -9   4  20     2412.86     2515.47    310.27 o 
  -8   4  20     3886.09     4273.81    280.81 o 
  -7   4  20     9659.10     9605.93    368.05 o 
  -6   4  20    14110.13    14228.79    345.62 o 
  -5   4  20     2573.60     2897.67    334.01 o 
  -4   4  20    12747.58    12523.54    359.63 o 
  -3   4  20     6762.88     7130.24    388.07 o 
  -2   4  20     3928.97     3719.84    325.71 o 
  -1   4  20    10911.42    10678.36    458.22 o 
   0   4  20    26863.95    26759.03    463.17 o 
   1   4  20    10680.84    10607.23    368.85 o 
   2   4  20     3618.46     3431.14    275.40 o 
   3   4  20     6438.61     6710.27    315.41 o 
   4   4  20    12300.64    11913.51    341.65 o 
   5   4  20     2422.03     2714.38    278.71 o 
   6   4  20    14496.55    14929.99    345.32 o 
   7   4  20     9739.47     9763.53    340.58 o 
   8   4  20     3820.31     4245.27    303.69 o 
   9   4  20     2307.90     2235.66    333.38 o 
  10   4  20      598.67      562.56    312.51 o 
  11   4  20      165.21      311.61    365.70 o 
 -10   5  20      566.36      602.25    337.59 o 
  -9   5  20        8.93       12.97    271.77 o 
  -8   5  20      409.21      695.35    331.22 o 
  -7   5  20     1724.50     1770.84    254.88 o 
  -6   5  20      230.44      383.79    332.06 o 
  -5   5  20     6439.16     6597.56    358.75 o 
  -4   5  20     2718.39     2746.61    330.82 o 
  -3   5  20    12640.66    13065.79    394.14 o 
  -2   5  20     9741.48     9425.89    348.91 o 
  -1   5  20     5823.03     5485.29    385.59 o 
   0   5  20       91.22      -61.19    284.43 o 
   1   5  20     5960.91     5571.43    293.91 o 
   2   5  20     9739.20     9157.35    315.86 o 
   3   5  20    12657.86    12538.49    385.26 o 
   4   5  20     2834.62     2686.88    268.95 o 
   5   5  20     6319.40     6555.41    315.97 o 
   6   5  20      224.62      688.39    298.79 o 
   7   5  20     1669.06     1911.70    268.01 o 
   8   5  20      351.22      657.06    304.53 o 
   9   5  20       11.68       17.16    298.18 o 
  10   5  20      580.46      846.79    349.17 o 
 -10   6  20      218.59      419.61    322.65 o 
  -9   6  20     2443.06     2268.91    295.08 o 
  -8   6  20      794.41      914.30    272.22 o 
  -7   6  20     2490.07     2486.25    334.72 o 
  -6   6  20     4683.86     4976.83    296.90 o 
  -5   6  20      648.19      832.98    314.33 o 
  -4   6  20    11544.84    11182.58    356.81 o 
  -3   6  20    12004.07    12099.63    295.15 o 
  -2   6  20     1442.41     1496.80    315.49 o 
  -1   6  20      971.82      729.19    265.90 o 
   0   6  20    18485.59    18087.43    360.00 o 
   1   6  20     1004.47      853.04    262.35 o 
   2   6  20     1587.66     1559.86    266.01 o 
   3   6  20    11810.66    11923.18    320.41 o 
   4   6  20    11515.92    11197.11    318.07 o 
   5   6  20      742.40      886.25    305.18 o 
   6   6  20     4620.10     4825.65    300.98 o 
   7   6  20     2527.60     2738.22    288.66 o 
   8   6  20      809.87      914.43    277.71 o 
   9   6  20     2404.56     2489.40    314.53 o 
  10   6  20      199.79      299.93    382.04 o 
 -10   7  20      795.74      687.34    333.98 o 
  -9   7  20     1490.43     1429.29    299.02 o 
  -8   7  20     2325.94     2632.03    315.19 o 
  -7   7  20     2551.45     2682.39    277.10 o 
  -6   7  20      464.20      305.07    287.05 o 
  -5   7  20     2967.89     2815.03    302.08 o 
  -4   7  20     3700.96     3963.58    354.85 o 
  -3   7  20     3581.10     3512.68    348.54 o 
  -2   7  20     4844.86     4888.11    297.17 o 
  -1   7  20    14154.28    14022.79    369.97 o 
   0   7  20     8024.82     8042.48    307.13 o 
   1   7  20    14239.40    14339.37    333.97 o 
   2   7  20     4608.89     4442.31    285.91 o 
   3   7  20     3411.83     3389.00    284.84 o 
   4   7  20     3863.33     3925.59    334.98 o 
   5   7  20     2907.24     2975.29    336.00 o 
   6   7  20      515.99      528.44    330.46 o 
   7   7  20     2721.67     3189.06    322.69 o 
   8   7  20     2276.30     2359.08    286.17 o 
   9   7  20     1511.49     1360.05    374.97 o 
  10   7  20      727.03      722.65    337.05 o 
 -10   8  20     1182.33      859.32    380.65 o 
  -9   8  20       44.29      159.06    349.39 o 
  -8   8  20      321.27      474.54    307.74 o 
  -7   8  20      295.03      236.17    343.72 o 
  -6   8  20     4155.01     4352.05    296.73 o 
  -5   8  20      798.44     1065.72    264.80 o 
  -4   8  20     2619.42     2773.53    264.47 o 
  -3   8  20     4991.15     4961.30    308.64 o 
  -2   8  20     6418.72     6899.69    337.75 o 
  -1   8  20     3028.11     2944.65    342.53 o 
   0   8  20      604.03      638.04    263.99 o 
   1   8  20     3141.26     3051.81    266.61 o 
   2   8  20     6513.81     6974.22    308.54 o 
   3   8  20     4980.94     4978.37    287.41 o 
   4   8  20     2589.96     2643.34    330.18 o 
   5   8  20      759.42      884.40    350.87 o 
   6   8  20     3901.75     4137.24    321.21 o 
   7   8  20      271.35      308.55    286.00 o 
   8   8  20      326.53      314.40    308.94 o 
   9   8  20       38.41      124.88    343.19 o 
  10   8  20     1157.41      771.63    304.04 o 
  -9   9  20      551.20      673.31    358.25 o 
  -8   9  20     2252.99     2302.30    337.51 o 
  -7   9  20     1320.05     1328.24    328.30 o 
  -6   9  20     2439.00     2214.57    318.27 o 
  -5   9  20     3598.46     3700.54    360.92 o 
  -4   9  20       66.90      291.68    250.02 o 
  -3   9  20     1983.39     2439.34    284.58 o 
  -2   9  20     3212.27     3259.74    333.86 o 
  -1   9  20     5754.83     5620.43    327.67 o 
   0   9  20       56.64       80.65    310.46 o 
   1   9  20     5675.76     5124.32    325.14 o 
   2   9  20     3124.95     3165.38    286.58 o 
   3   9  20     2006.72     2403.27    270.01 o 
   4   9  20       53.66      369.36    313.25 o 
   5   9  20     3346.36     3545.88    259.70 o 
   6   9  20     2348.17     2172.59    284.88 o 
   7   9  20     1229.91     1463.94    303.53 o 
   8   9  20     2203.44     2231.51    279.04 o 
   9   9  20      596.77      394.10    311.18 o 
  -9  10  20     1606.47     1268.99    353.82 o 
  -8  10  20     1368.26     1365.57    335.78 o 
  -7  10  20      591.22      438.72    340.88 o 
  -6  10  20     1665.88     1815.52    275.79 o 
  -5  10  20     1857.74     1806.38    315.14 o 
  -4  10  20      919.73     1015.17    316.25 o 
  -3  10  20     3905.65     4341.24    356.44 o 
  -2  10  20     2226.39     2322.92    294.86 o 
  -1  10  20      645.56      593.41    310.96 o 
   0  10  20    12373.99    12518.79    358.82 o 
   1  10  20      544.91      488.97    257.66 o 
   2  10  20     2167.28     2299.16    260.85 o 
   3  10  20     3729.34     3871.39    286.73 o 
   4  10  20      989.47      846.75    288.90 o 
   5  10  20     1919.14     2176.60    296.82 o 
   6  10  20     1672.38     1884.54    338.11 o 
   7  10  20      613.11      534.06    344.30 o 
   8  10  20     1442.27     1214.81    325.78 o 
   9  10  20     1595.04     1294.75    324.60 o 
  -8  11  20      154.76       49.87    342.32 o 
  -7  11  20      862.00      806.43    322.70 o 
  -6  11  20      403.33      450.54    325.79 o 
  -5  11  20     1612.74     1643.28    326.12 o 
  -4  11  20     1070.88     1082.01    348.26 o 
  -3  11  20      984.29     1176.85    298.51 o 
  -2  11  20     1753.86     1678.51    321.46 o 
  -1  11  20      321.29      313.00    391.28 o 
   0  11  20     1085.41     1393.93    326.85 o 
   1  11  20      344.88      586.77    288.40 o 
   2  11  20     1703.94     1947.24    349.03 o 
   3  11  20     1087.88     1275.18    339.28 o 
   4  11  20      981.38      802.96    298.67 o 
   5  11  20     1559.11     1644.09    355.15 o 
   6  11  20      395.47      570.70    339.22 o 
   7  11  20      842.75      938.23    319.33 o 
   8  11  20      156.47      241.27    290.63 o 
  -7  12  20     1343.20     1246.93    365.81 o 
  -6  12  20     2056.30     1794.17    348.86 o 
  -5  12  20      359.41      515.38    367.07 o 
  -4  12  20      599.43      794.44    333.18 o 
  -3  12  20      209.45      134.95    291.55 o 
  -2  12  20      214.49      390.65    356.20 o 
  -1  12  20      652.99     1136.30    312.49 o 
   0  12  20     6593.31     7032.98    312.63 o 
   1  12  20      598.06      867.93    270.80 o 
   2  12  20      215.26      635.65    275.37 o 
   3  12  20      186.01      376.45    275.26 o 
   4  12  20      549.52      779.41    349.26 o 
   5  12  20      368.91      559.12    410.54 o 
   6  12  20     1951.56     2038.31    352.30 o 
   7  12  20     1290.71     1005.95    319.51 o 
  -7  13  20     1071.37     1186.58    345.15 o 
  -6  13  20      326.47      440.26    280.91 o 
  -5  13  20      664.46      719.66    354.26 o 
  -4  13  20     3389.85     3495.30    390.70 o 
  -3  13  20      538.28      576.50    331.07 o 
  -2  13  20     1414.56     1288.73    328.32 o 
  -1  13  20     2853.86     3186.98    312.79 o 
   0  13  20     1000.88     1049.21    262.34 o 
   1  13  20     2752.15     3058.92    291.37 o 
   2  13  20     1426.93     1260.81    307.35 o 
   3  13  20      524.44      602.68    345.62 o 
   4  13  20     3485.03     3381.82    294.15 o 
   5  13  20      678.77      659.36    388.99 o 
   6  13  20      304.15      301.20    337.47 o 
   7  13  20     1081.56     1053.32    383.24 o 
  -6  14  20      339.58      300.26    348.37 o 
  -5  14  20      153.55      368.18    397.28 o 
  -4  14  20      387.59      498.35    390.91 o 
  -3  14  20      463.90      570.85    320.50 o 
  -2  14  20      210.27      380.82    289.62 o 
  -1  14  20      258.13      326.62    328.10 o 
   0  14  20        1.55      123.26    332.63 o 
   1  14  20      266.32      512.21    338.91 o 
   2  14  20      186.48      103.54    330.88 o 
   3  14  20      480.73      487.34    299.51 o 
   4  14  20      364.37      152.55    317.97 o 
   5  14  20      160.18      444.44    384.60 o 
   6  14  20      328.14      725.29    466.87 o 
  -4  15  20       84.74      279.34    299.18 o 
  -3  15  20       92.58       32.07    442.41 o 
  -2  15  20       78.75       -2.55    389.88 o 
  -1  15  20     1498.10     1715.24    441.71 o 
   0  15  20       71.75        8.30    302.60 o 
   1  15  20     1514.71     1760.42    402.37 o 
   2  15  20       67.83      -48.60    429.54 o 
   3  15  20       88.81      271.99    357.64 o 
   4  15  20      102.07      167.11    359.88 o 
  -2  16  20      872.28      743.42    345.64 o 
  -1  16  20      397.98      361.54    344.71 o 
   0  16  20      935.00     1062.00    320.18 o 
   1  16  20      408.78      220.12    315.95 o 
   2  16  20      836.71      694.53    327.69 o 
   2   0  21       77.25       74.44    371.32 o 
   3   0  21    61121.50    62979.84    886.94 o 
   4   0  21    74147.46    73776.84    721.14 o 
   5   0  21     5364.22     5431.53    308.47 o 
   6   0  21    27400.33    26646.95    455.28 o 
   7   0  21     1789.09     1731.40    284.90 o 
   8   0  21     1475.90     1753.23    263.79 o 
   9   0  21     2729.89     2421.28    332.16 o 
  10   0  21    10027.53    11035.64    324.89 o 
  11   0  21     2320.57     2062.84    368.84 o 
 -11   1  21      816.31      777.39    312.09 o 
 -10   1  21     4533.34     5063.67    360.78 o 
  -9   1  21     1182.79     1126.76    283.36 o 
  -8   1  21    12215.07    12479.50    316.22 o 
  -7   1  21     2915.55     3433.00    278.30 o 
  -6   1  21     9154.26     9250.69    322.90 o 
  -5   1  21    13063.20    12956.40    340.40 o 
  -4   1  21     5054.33     4968.96    292.22 o 
  -3   1  21    37341.38    37336.40    691.08 o 
  -2   1  21    31989.59    30233.36    752.22 o 
  -1   1  21    15777.86    16327.43   1076.10 o 
   0   1  21   103602.72   106291.68   3089.16 o 
   1   1  21    15388.72    15773.39   1072.28 o 
   2   1  21    32169.63    30029.80    696.40 o 
   3   1  21    36848.52    37118.74    632.61 o 
   4   1  21     5094.07     5028.76    366.37 o 
   5   1  21    13194.96    12974.41    343.40 o 
   6   1  21     8954.50     8796.90    269.20 o 
   7   1  21     2882.27     3410.56    303.50 o 
   8   1  21    12252.56    12577.83    327.23 o 
   9   1  21     1148.47      961.80    293.52 o 
  10   1  21     4788.05     5148.35    304.26 o 
  11   1  21      777.07      851.33    316.43 o 
 -11   2  21     1274.60     1265.23    398.54 o 
 -10   2  21     1943.61     1942.33    344.20 o 
  -9   2  21    11519.90    12066.57    349.97 o 
  -8   2  21     2118.84     2247.96    311.19 o 
  -7   2  21    12682.28    13156.16    328.98 o 
  -6   2  21     4523.70     4916.47    395.31 o 
  -5   2  21     7973.93     7934.87    328.94 o 
  -4   2  21    22048.30    22428.10    445.23 o 
  -3   2  21    10169.42     9865.07    361.98 o 
  -2   2  21     4463.13     3885.20    432.81 o 
  -1   2  21    88546.02    82815.74   1893.56 o 
   0   2  21     2098.79     2083.53    390.34 o 
   1   2  21    88916.61    85453.72   1006.84 o 
   2   2  21     4790.09     4463.67    374.38 o 
   3   2  21    10321.91    10374.54    385.56 o 
   4   2  21    21392.50    21381.44    375.74 o 
   5   2  21     8130.54     8176.57    315.72 o 
   6   2  21     4735.22     5271.55    320.88 o 
   7   2  21    12499.22    12896.48    326.16 o 
   8   2  21     2159.55     2414.30    284.50 o 
   9   2  21    11378.41    11624.28    334.79 o 
  10   2  21     1978.51     2038.59    293.60 o 
  11   2  21     1203.59     1349.53    395.48 o 
 -11   3  21     4033.85     3426.68    387.86 o 
 -10   3  21     3215.46     3471.31    385.22 o 
  -9   3  21     3193.40     3228.27    362.24 o 
  -8   3  21     2964.91     2960.43    383.55 o 
  -7   3  21     6495.82     6668.31    368.83 o 
  -6   3  21      936.61      901.04    337.33 o 
  -5   3  21    69409.05    68621.70    959.67 o 
  -4   3  21    28732.34    28700.68    449.06 o 
  -3   3  21    38613.16    37143.30    421.27 o 
  -2   3  21    33674.10    33008.77    492.70 o 
  -1   3  21     4001.13     4148.31    480.02 o 
   0   3  21      235.22      403.66    409.30 o 
   1   3  21     3727.70     3733.74    554.89 o 
   2   3  21    33537.38    32660.88    603.97 o 
   3   3  21    39853.85    38772.57    526.38 o 
   4   3  21    27979.96    27598.64    399.16 o 
   5   3  21    69138.45    67653.70    828.84 o 
   6   3  21      941.97      871.42    281.12 o 
   7   3  21     6551.75     6819.46    308.22 o 
   8   3  21     3021.31     2979.23    325.40 o 
   9   3  21     3220.04     3076.79    283.31 o 
  10   3  21     3213.35     3237.66    305.74 o 
  11   3  21     3933.05     3038.53    330.23 o 
 -11   4  21      431.50      521.72    320.98 o 
 -10   4  21      122.19      119.94    264.10 o 
  -9   4  21     6612.21     6663.38    293.43 o 
  -8   4  21     1969.84     2102.25    306.66 o 
  -7   4  21    10151.38    10354.59    359.86 o 
  -6   4  21     6898.17     7273.64    362.58 o 
  -5   4  21     4530.90     4883.39    334.48 o 
  -4   4  21    24810.26    24232.95    353.99 o 
  -3   4  21    14967.60    14664.18    441.81 o 
  -2   4  21    45668.45    44479.96    582.95 o 
  -1   4  21    34568.71    33719.36    449.11 o 
   0   4  21    14220.81    13700.94    383.08 o 
   1   4  21    35168.36    34333.18    478.69 o 
   2   4  21    45544.82    44606.46    557.03 o 
   3   4  21    15270.43    14867.51    399.92 o 
   4   4  21    25417.60    25227.33    398.40 o 
   5   4  21     4564.65     4755.95    295.42 o 
   6   4  21     6661.42     7003.39    316.15 o 
   7   4  21    10086.21    10224.21    311.32 o 
   8   4  21     2076.64     2371.75    298.80 o 
   9   4  21     6687.42     7079.87    325.15 o 
  10   4  21       94.18      292.49    313.21 o 
  11   4  21      488.09      369.09    332.33 o 
 -10   5  21     3842.93     3573.65    292.80 o 
  -9   5  21      622.82      657.50    330.05 o 
  -8   5  21    11344.90    11454.47    385.99 o 
  -7   5  21      540.75      706.32    281.40 o 
  -6   5  21     8238.03     8466.56    284.79 o 
  -5   5  21     5857.82     6003.68    330.17 o 
  -4   5  21     7517.70     7369.02    311.10 o 
  -3   5  21    11476.27    11302.91    392.20 o 
  -2   5  21    10656.38    10241.33    356.54 o 
  -1   5  21     1288.69     1380.50    250.66 o 
   0   5  21    56151.02    54674.68    519.88 o 
   1   5  21     1270.94     1236.42    240.93 o 
   2   5  21    11295.95    11063.19    327.36 o 
   3   5  21    11530.53    11459.18    319.00 o 
   4   5  21     7909.17     7495.58    320.33 o 
   5   5  21     5799.79     5456.21    272.37 o 
   6   5  21     8147.69     8266.98    291.31 o 
   7   5  21      577.83      754.60    266.03 o 
   8   5  21    11573.63    11633.08    340.72 o 
   9   5  21      588.53      567.32    305.37 o 
  10   5  21     3768.14     3130.41    325.00 o 
 -10   6  21     1720.74     1608.98    299.42 o 
  -9   6  21     2559.10     2339.03    382.24 o 
  -8   6  21      149.09      290.56    290.51 o 
  -7   6  21     1860.35     1865.48    274.87 o 
  -6   6  21     5878.13     6146.02    273.62 o 
  -5   6  21     4596.62     4869.26    301.68 o 
  -4   6  21    30255.38    29397.63    401.32 o 
  -3   6  21    22042.60    21126.15    352.03 o 
  -2   6  21    11229.41    11036.08    351.56 o 
  -1   6  21     4284.89     3748.59    339.73 o 
   0   6  21     9530.88     9281.71    336.73 o 
   1   6  21     4249.84     3850.04    285.10 o 
   2   6  21    11334.30    11269.78    323.25 o 
   3   6  21    22497.57    21783.81    413.50 o 
   4   6  21    30226.52    29549.36    418.46 o 
   5   6  21     4981.88     4752.67    289.57 o 
   6   6  21     5821.53     5888.89    288.40 o 
   7   6  21     1890.49     1994.35    294.95 o 
   8   6  21      133.27      314.31    269.40 o 
   9   6  21     2638.75     2609.68    325.99 o 
  10   6  21     1693.24     1484.56    360.98 o 
 -10   7  21     1025.83     1188.08    342.22 o 
  -9   7  21       78.38      148.09    337.05 o 
  -8   7  21     8013.37     8038.78    389.58 o 
  -7   7  21     3000.60     2940.44    348.80 o 
  -6   7  21     2081.21     2078.51    316.19 o 
  -5   7  21     7333.97     6808.37    298.81 o 
  -4   7  21     3424.41     3252.43    282.40 o 
  -3   7  21    17270.31    17018.76    455.74 o 
  -2   7  21    10997.57    10912.04    391.34 o 
  -1   7  21     6843.20     7022.12    287.29 o 
   0   7  21     6076.67     5748.31    314.63 o 
   1   7  21     7115.69     7451.21    289.46 o 
   2   7  21    10985.91    10836.25    335.31 o 
   3   7  21    17466.15    16639.36    350.70 o 
   4   7  21     3422.58     3265.62    361.07 o 
   5   7  21     6973.92     6822.34    318.33 o 
   6   7  21     2048.66     2206.80    272.44 o 
   7   7  21     3071.53     2905.13    324.63 o 
   8   7  21     7952.82     7915.12    346.85 o 
   9   7  21       73.29      241.29    316.84 o 
  10   7  21     1045.48      918.29    322.58 o 
  -9   8  21     3831.88     3381.26    366.80 o 
  -8   8  21      524.35      649.43    370.76 o 
  -7   8  21     4623.42     5045.96    347.59 o 
  -6   8  21      963.65     1009.53    283.88 o 
  -5   8  21     2395.92     2428.85    318.78 o 
  -4   8  21     4111.50     3562.07    286.91 o 
  -3   8  21     5558.44     5724.19    335.23 o 
  -2   8  21     1826.00     1693.69    283.32 o 
  -1   8  21    26568.71    25504.15    392.29 o 
   0   8  21      806.58      869.18    272.41 o 
   1   8  21    26439.63    26072.48    383.68 o 
   2   8  21     1815.41     1825.12    239.35 o 
   3   8  21     5813.86     5900.47    321.52 o 
   4   8  21     3937.72     3704.63    317.31 o 
   5   8  21     2386.71     2337.76    263.64 o 
   6   8  21      997.01     1204.49    275.69 o 
   7   8  21     4725.20     5082.49    295.57 o 
   8   8  21      512.57      570.93    309.25 o 
   9   8  21     3814.82     3389.59    355.60 o 
  -9   9  21      488.68      461.95    361.05 o 
  -8   9  21     1363.09     1136.79    345.49 o 
  -7   9  21      606.56      901.43    332.18 o 
  -6   9  21      649.65      691.90    246.19 o 
  -5   9  21     6094.12     6756.37    327.87 o 
  -4   9  21     4479.31     4857.96    372.23 o 
  -3   9  21     3850.16     4369.85    337.06 o 
  -2   9  21     8659.72     8917.79    332.35 o 
  -1   9  21     3492.52     3432.18    278.46 o 
   0   9  21     1615.16     2013.30    296.86 o 
   1   9  21     3417.73     3746.80    281.90 o 
   2   9  21     8624.32     8846.61    311.62 o 
   3   9  21     4065.72     4619.03    307.71 o 
   4   9  21     4647.37     4900.23    317.87 o 
   5   9  21     6080.84     6406.85    311.14 o 
   6   9  21      606.75      738.86    239.03 o 
   7   9  21      567.47      802.01    263.75 o 
   8   9  21     1373.90     1324.31    345.53 o 
   9   9  21      488.85      650.92    391.62 o 
  -9  10  21     2306.50     2014.33    419.79 o 
  -8  10  21       47.82       32.20    326.65 o 
  -7  10  21     1891.65     1885.98    329.53 o 
  -6  10  21     4307.39     4599.25    302.69 o 
  -5  10  21      678.36      745.74    276.82 o 
  -4  10  21     5843.83     6006.82    379.93 o 
  -3  10  21     3909.16     3820.21    281.11 o 
  -2  10  21     1212.22     1269.34    355.89 o 
  -1  10  21      197.51       -2.84    274.79 o 
   0  10  21     3440.56     3482.31    376.31 o 
   1  10  21      292.70      399.90    271.21 o 
   2  10  21     1221.50     1144.42    317.95 o 
   3  10  21     3800.30     3933.80    285.34 o 
   4  10  21     5627.17     5751.11    310.26 o 
   5  10  21      710.68      713.39    306.00 o 
   6  10  21     4296.75     4345.25    355.80 o 
   7  10  21     1914.59     1888.47    400.01 o 
   8  10  21       58.65      206.28    343.34 o 
   9  10  21     2312.73     1951.82    350.88 o 
  -8  11  21      471.89      451.34    282.69 o 
  -7  11  21      434.06      481.32    383.84 o 
  -6  11  21      857.97     1129.46    292.11 o 
  -5  11  21     1127.47     1027.52    280.93 o 
  -4  11  21     2306.75     2287.75    333.79 o 
  -3  11  21      974.13      830.41    258.16 o 
  -2  11  21     3317.04     3437.56    290.71 o 
  -1  11  21      993.18     1043.12    325.23 o 
   0  11  21    18004.23    18298.68    380.03 o 
   1  11  21     1031.91     1086.84    345.35 o 
   2  11  21     3308.16     3495.72    271.10 o 
   3  11  21      981.91      857.27    348.69 o 
   4  11  21     2362.58     2406.81    326.03 o 
   5  11  21     1048.32      947.78    394.57 o 
   6  11  21      852.65      941.53    292.23 o 
   7  11  21      414.19      380.97    306.46 o 
   8  11  21      506.63      975.37    458.69 o 
  -7  12  21       93.37     -199.45    338.84 o 
  -6  12  21      927.20      860.81    379.54 o 
  -5  12  21     1588.77     1700.96    314.59 o 
  -4  12  21     2916.34     2950.18    383.39 o 
  -3  12  21     1966.48     2628.96    405.08 o 
  -2  12  21      709.94      921.43    284.80 o 
  -1  12  21     1423.86     1291.95    275.96 o 
   0  12  21     1559.26     1387.08    288.52 o 
   1  12  21     1358.28     1250.59    302.21 o 
   2  12  21      755.15     1197.93    321.29 o 
   3  12  21     2063.35     2375.47    328.31 o 
   4  12  21     2842.13     3110.42    315.69 o 
   5  12  21     1599.78     1696.00    382.13 o 
   6  12  21      971.81      794.76    329.46 o 
   7  12  21       88.92      437.60    377.53 o 
  -6  13  21      331.85      228.20    308.49 o 
  -5  13  21     2285.31     2417.28    392.04 o 
  -4  13  21     1081.43     1447.20    418.87 o 
  -3  13  21      541.34      776.16    279.39 o 
  -2  13  21      908.26      948.94    283.97 o 
  -1  13  21     1800.69     1501.23    335.31 o 
   0  13  21      424.94      485.94    292.76 o 
   1  13  21     1898.66     1782.26    287.39 o 
   2  13  21      901.55     1222.47    328.26 o 
   3  13  21      523.38      686.19    290.77 o 
   4  13  21     1099.25     1190.32    315.60 o 
   5  13  21     2308.77     2528.50    353.82 o 
   6  13  21      354.15      276.61    358.41 o 
  -5  14  21      664.62      728.38    403.85 o 
  -4  14  21      908.15      913.27    386.92 o 
  -3  14  21      449.27      350.82    382.82 o 
  -2  14  21      258.92      512.10    308.82 o 
  -1  14  21     2771.10     2873.20    279.38 o 
   0  14  21     2246.99     1882.01    265.13 o 
   1  14  21     2758.22     2875.14    391.26 o 
   2  14  21      273.61      368.70    311.63 o 
   3  14  21      518.94      691.84    294.97 o 
   4  14  21      893.82      805.31    326.09 o 
   5  14  21      667.53      748.22    395.10 o 
  -4  15  21      528.51      732.71    342.18 o 
  -3  15  21      397.60      452.07    391.99 o 
  -2  15  21      609.32      621.30    349.47 o 
  -1  15  21      500.34      636.53    286.12 o 
   0  15  21      118.53       90.95    270.58 o 
   1  15  21      484.80      411.17    355.88 o 
   2  15  21      609.91      673.56    354.19 o 
   3  15  21      428.49      523.19    399.81 o 
   4  15  21      583.77      662.97    304.62 o 
  -2  16  21      207.29      415.88    370.54 o 
  -1  16  21       67.12      373.39    342.20 o 
   0  16  21      552.35      726.19    463.24 o 
   1  16  21       74.68      338.03    368.10 o 
   2  16  21      245.08      246.01    342.33 o 
   1   0  22    42213.87    40871.69    944.80 o 
   2   0  22      479.77      532.40    434.58 o 
   3   0  22       82.19     -411.07    366.15 o 
   4   0  22     1815.05      562.60    359.68 o 
   5   0  22     8643.36     9397.88    317.46 o 
   6   0  22     1029.06      855.36    324.74 o 
   7   0  22     5569.29     5816.32    284.42 o 
   8   0  22      783.89      936.83    287.96 o 
   9   0  22     8145.49     7814.25    298.23 o 
  10   0  22      121.13        6.99    338.68 o 
  11   0  22        0.61      202.71    330.35 o 
 -11   1  22     1479.86     1175.61    282.45 o 
 -10   1  22     1641.66     1442.42    322.78 o 
  -9   1  22     1304.41     1283.14    275.66 o 
  -8   1  22       96.97      165.58    288.60 o 
  -7   1  22     7776.26     8326.88    302.37 o 
  -6   1  22      207.27       77.61    270.98 o 
  -5   1  22    24178.15    24273.82    408.92 o 
  -4   1  22     1106.89      955.62    316.12 o 
  -3   1  22     8595.80     7996.19    492.04 o 
  -2   1  22     4623.28     4695.32    366.98 o 
  -1   1  22    33185.97    34198.51   2927.46 o 
   0   1  22     3270.01     4466.51   1687.49 o 
   1   1  22    33214.82    33820.96   1560.25 o 
   2   1  22     4620.97     4608.89    551.52 o 
   3   1  22     8670.10     8260.74    447.00 o 
   4   1  22     1009.83      654.71    338.00 o 
   5   1  22    23871.66    23084.11    368.22 o 
   6   1  22      207.46      272.93    254.99 o 
   7   1  22     7732.17     8233.75    324.53 o 
   8   1  22       94.92       24.39    248.81 o 
   9   1  22     1312.80     1312.57    281.03 o 
  10   1  22     1697.22     1811.90    324.58 o 
  11   1  22     1494.15     1215.32    328.34 o 
 -11   2  22      918.42      660.63    327.29 o 
 -10   2  22      386.83      565.55    298.16 o 
  -9   2  22      607.79      784.13    355.28 o 
  -8   2  22     3519.99     3633.62    297.37 o 
  -7   2  22     2012.22     2174.85    292.72 o 
  -6   2  22     9759.20     9312.86    409.45 o 
  -5   2  22      573.88      579.42    334.44 o 
  -4   2  22     4858.52     4089.73    314.61 o 
  -3   2  22     3398.12     3628.91    366.39 o 
  -2   2  22    27217.07    26988.58    582.09 o 
  -1   2  22    11869.57    12443.29    674.32 o 
   0   2  22    53642.00    53710.21   1066.29 o 
   1   2  22    11791.70    11803.11    503.98 o 
   2   2  22    27148.01    26702.63    541.44 o 
   3   2  22     3604.11     3825.37    337.47 o 
   4   2  22     4861.52     4318.55    297.65 o 
   5   2  22      551.47      583.14    267.09 o 
   6   2  22     9777.04     9508.54    299.76 o 
   7   2  22     2010.49     2196.01    273.87 o 
   8   2  22     3445.74     3549.37    259.61 o 
   9   2  22      584.79      750.89    294.76 o 
  10   2  22      389.78      610.72    366.41 o 
  11   2  22      865.88      757.86    338.98 o 
 -11   3  22      227.76      186.72    408.22 o 
 -10   3  22     1302.29     1202.30    304.94 o 
  -9   3  22      135.86      310.47    303.11 o 
  -8   3  22     9411.77    10115.11    315.76 o 
  -7   3  22     1202.32     1216.26    339.63 o 
  -6   3  22     4130.22     4202.46    394.74 o 
  -5   3  22     1967.69     1799.85    268.33 o 
  -4   3  22       19.79      -92.77    244.69 o 
  -3   3  22     1827.71     1932.46    328.88 o 
  -2   3  22     8398.14     8229.12    459.59 o 
  -1   3  22    11187.31    11297.94    425.39 o 
   0   3  22    63971.45    63784.03   1046.56 o 
   1   3  22    11630.33    11512.74    575.38 o 
   2   3  22     8335.43     8402.17    392.47 o 
   3   3  22     1755.55     1766.29    323.58 o 
   4   3  22       21.11       82.68    264.86 o 
   5   3  22     1924.48     1908.93    294.76 o 
   6   3  22     3957.87     4114.15    298.18 o 
   7   3  22     1316.12     1297.26    252.30 o 
   8   3  22     9298.63     9492.92    325.09 o 
   9   3  22      140.83      191.82    336.37 o 
  10   3  22     1395.25     1475.85    332.41 o 
  11   3  22      232.50      269.03    347.48 o 
 -10   4  22     1648.88     1528.61    350.33 o 
  -9   4  22      215.14      308.72    322.89 o 
  -8   4  22     2438.22     2343.94    295.80 o 
  -7   4  22      773.63      940.63    346.99 o 
  -6   4  22    10169.38    10185.99    316.89 o 
  -5   4  22      697.89      755.66    298.42 o 
  -4   4  22     9171.69     9276.85    304.51 o 
  -3   4  22     3668.25     3554.31    285.14 o 
  -2   4  22     6271.58     5816.59    304.82 o 
  -1   4  22     5144.95     4816.46    259.94 o 
   0   4  22    33540.54    33120.82    464.58 o 
   1   4  22     5172.68     4914.41    327.37 o 
   2   4  22     5974.73     5584.47    325.35 o 
   3   4  22     3795.92     3552.91    330.10 o 
   4   4  22     9161.56     9273.87    342.09 o 
   5   4  22      698.68      852.70    247.95 o 
   6   4  22    10041.26    10259.45    311.71 o 
   7   4  22      750.10      606.27    313.78 o 
   8   4  22     2509.42     2473.03    296.27 o 
   9   4  22      241.78      334.21    302.02 o 
  10   4  22     1606.41     1494.87    316.88 o 
 -10   5  22     1753.08     1508.51    317.43 o 
  -9   5  22     1086.34     1094.40    260.14 o 
  -8   5  22     2276.86     2358.92    290.61 o 
  -7   5  22     3787.61     3858.94    305.60 o 
  -6   5  22      426.71      476.49    343.20 o 
  -5   5  22    16216.02    16305.28    402.53 o 
  -4   5  22     4363.28     4797.66    283.84 o 
  -3   5  22     3739.39     3783.13    364.83 o 
  -2   5  22     1211.00     1335.53    297.07 o 
  -1   5  22    14885.58    14496.42    407.82 o 
   0   5  22     2133.23     1575.29    301.01 o 
   1   5  22    15181.78    14688.75    312.47 o 
   2   5  22     1120.09     1182.54    267.30 o 
   3   5  22     3879.11     3990.19    339.77 o 
   4   5  22     4429.39     4687.90    328.44 o 
   5   5  22    16328.14    16217.89    339.51 o 
   6   5  22      434.44      618.83    287.24 o 
   7   5  22     3683.91     3507.18    298.93 o 
   8   5  22     2250.89     2303.27    286.91 o 
   9   5  22     1046.40      982.45    337.30 o 
  10   5  22     1740.86     1535.00    362.81 o 
 -10   6  22      261.75      295.41    305.99 o 
  -9   6  22     1860.41     2333.20    322.67 o 
  -8   6  22      875.87      999.80    344.09 o 
  -7   6  22     4502.37     4414.06    336.69 o 
  -6   6  22     4067.24     4131.03    326.17 o 
  -5   6  22      722.34      918.32    243.02 o 
  -4   6  22      259.07      353.71    326.17 o 
  -3   6  22     8370.71     8531.00    278.66 o 
  -2   6  22     1740.24     1614.51    319.27 o 
  -1   6  22    18667.67    18791.11    421.75 o 
   0   6  22    10665.09    10270.88    323.40 o 
   1   6  22    19010.26    18981.08    379.96 o 
   2   6  22     1659.30     1638.02    276.87 o 
   3   6  22     8616.33     8990.56    345.44 o 
   4   6  22      209.78      210.45    245.27 o 
   5   6  22      630.16      775.26    283.07 o 
   6   6  22     4207.71     4248.78    314.43 o 
   7   6  22     4344.07     4315.66    295.01 o 
   8   6  22      873.99      940.35    326.74 o 
   9   6  22     1914.39     2454.57    325.45 o 
  10   6  22      265.89      288.47    358.45 o 
 -10   7  22      719.95      584.56    314.64 o 
  -9   7  22     1016.18     1231.07    324.02 o 
  -8   7  22       36.50       -9.32    342.93 o 
  -7   7  22     1562.34     1804.79    296.11 o 
  -6   7  22     1757.75     2195.00    296.49 o 
  -5   7  22     8901.02     8568.30    310.11 o 
  -4   7  22      618.04      590.93    382.89 o 
  -3   7  22     5053.33     4586.58    357.63 o 
  -2   7  22     1237.41     1172.95    322.58 o 
  -1   7  22     4613.26     4476.15    339.97 o 
   0   7  22     3564.02     3719.55    282.58 o 
   1   7  22     4565.92     4254.27    272.07 o 
   2   7  22     1336.63     1369.51    268.76 o 
   3   7  22     5329.76     4923.22    324.56 o 
   4   7  22      609.49      537.05    267.03 o 
   5   7  22     8952.90     8433.70    313.10 o 
   6   7  22     1806.13     2310.80    297.61 o 
   7   7  22     1695.57     1925.29    316.46 o 
   8   7  22       45.70      157.81    356.31 o 
   9   7  22     1027.94      948.35    309.44 o 
  10   7  22      756.10      771.44    393.69 o 
  -9   8  22     1685.10     1441.07    400.12 o 
  -8   8  22     1931.79     1902.62    266.53 o 
  -7   8  22     1514.43     1413.27    300.29 o 
  -6   8  22     2932.01     2882.26    268.28 o 
  -5   8  22      886.24      850.16    385.78 o 
  -4   8  22     7518.66     7705.96    321.95 o 
  -3   8  22      607.70      508.68    287.73 o 
  -2   8  22     8588.31     8862.41    330.39 o 
  -1   8  22      387.09      453.73    274.44 o 
   0   8  22     6914.84     7398.54    340.76 o 
   1   8  22      372.68      494.92    253.67 o 
   2   8  22     8356.16     8530.88    313.89 o 
   3   8  22      627.76      833.21    276.25 o 
   4   8  22     7239.75     7326.77    372.80 o 
   5   8  22      874.14      963.32    355.57 o 
   6   8  22     3002.31     3091.03    300.94 o 
   7   8  22     1484.99     1323.28    289.12 o 
   8   8  22     1944.22     1785.61    319.69 o 
   9   8  22     1652.96     1670.71    333.74 o 
  -9   9  22       34.20      187.36    316.21 o 
  -8   9  22     2030.37     1843.40    311.61 o 
  -7   9  22     2465.48     2878.79    355.58 o 
  -6   9  22     1510.22     2110.64    281.20 o 
  -5   9  22     4491.99     4588.10    338.20 o 
  -4   9  22      612.99      492.74    382.59 o 
  -3   9  22      242.13      265.85    288.20 o 
  -2   9  22     3044.47     3327.08    333.13 o 
  -1   9  22     2073.07     2155.29    264.45 o 
   0   9  22     5630.37     5603.08    293.90 o 
   1   9  22     2044.37     2194.88    302.88 o 
   2   9  22     3053.12     3136.21    306.38 o 
   3   9  22      201.61      188.57    291.96 o 
   4   9  22      618.65      585.56    295.67 o 
   5   9  22     4422.10     4436.90    342.09 o 
   6   9  22     1521.34     1656.78    296.08 o 
   7   9  22     2454.99     2858.41    316.64 o 
   8   9  22     1943.80     1724.54    362.51 o 
   9   9  22       33.42      231.52    356.78 o 
  -8  10  22     1092.74      920.36    342.33 o 
  -7  10  22     1114.50     1378.03    318.85 o 
  -6  10  22     2829.00     2602.18    326.53 o 
  -5  10  22      981.32      830.58    319.06 o 
  -4  10  22     2360.66     2391.33    318.69 o 
  -3  10  22      304.82      414.18    284.77 o 
  -2  10  22      230.63      264.89    273.06 o 
  -1  10  22     1630.12     1677.59    352.20 o 
   0  10  22     1778.27     2439.70    375.41 o 
   1  10  22     1748.78     1903.60    331.92 o 
   2  10  22      213.90      204.58    316.57 o 
   3  10  22      343.62      339.24    312.30 o 
   4  10  22     2341.23     2473.82    326.06 o 
   5  10  22     1032.99      900.58    295.53 o 
   6  10  22     2791.19     2821.84    327.94 o 
   7  10  22     1139.98     1160.77    372.84 o 
   8  10  22     1139.53     1325.57    441.22 o 
  -8  11  22     1071.86      540.30    366.82 o 
  -7  11  22     1843.84     1652.75    391.58 o 
  -6  11  22      503.33      341.92    306.17 o 
  -5  11  22     4099.63     3958.71    322.21 o 
  -4  11  22      545.20      553.96    312.48 o 
  -3  11  22      134.93      324.84    272.58 o 
  -2  11  22      569.43      831.24    392.04 o 
  -1  11  22     6777.50     7329.84    395.30 o 
   0  11  22        1.88      181.43    257.15 o 
   1  11  22     6616.21     6787.85    371.26 o 
   2  11  22      562.58      591.83    256.09 o 
   3  11  22      110.57      264.32    250.19 o 
   4  11  22      521.94      511.00    250.45 o 
   5  11  22     4258.47     4232.33    370.09 o 
   6  11  22      480.26      722.70    328.63 o 
   7  11  22     1794.14     1959.14    384.06 o 
   8  11  22     1044.40     1156.47    378.14 o 
  -7  12  22      209.49      198.83    322.55 o 
  -6  12  22      816.75      966.16    329.34 o 
  -5  12  22     3058.98     3033.40    323.87 o 
  -4  12  22       11.30        7.99    332.51 o 
  -3  12  22     2533.23     2426.39    306.39 o 
  -2  12  22      275.04      322.08    355.45 o 
  -1  12  22     1736.28     1768.12    362.84 o 
   0  12  22      947.30      988.98    329.51 o 
   1  12  22     1837.04     1797.47    405.32 o 
   2  12  22      294.01      350.30    258.74 o 
   3  12  22     2408.03     2411.95    362.06 o 
   4  12  22       14.07      144.40    296.41 o 
   5  12  22     3088.94     2929.21    355.49 o 
   6  12  22      819.89      946.46    280.80 o 
   7  12  22      202.43      340.50    374.74 o 
  -6  13  22      495.69      495.11    283.19 o 
  -5  13  22     1007.72      946.22    304.85 o 
  -4  13  22       28.62      -25.04    262.16 o 
  -3  13  22       95.84      180.67    270.41 o 
  -2  13  22      195.86      188.96    298.44 o 
  -1  13  22       18.79       17.35    366.60 o 
   0  13  22      347.19      558.31    296.03 o 
   1  13  22       24.76       49.47    323.79 o 
   2  13  22      222.04      205.63    264.42 o 
   3  13  22       80.49        9.42    281.82 o 
   4  13  22       29.86        6.11    358.02 o 
   5  13  22      978.99      956.51    387.80 o 
   6  13  22      519.10      500.62    336.71 o 
  -5  14  22       34.62      148.76    341.95 o 
  -4  14  22      246.34      208.15    389.53 o 
  -3  14  22      673.24      617.58    380.60 o 
  -2  14  22     2093.28     2232.14    426.54 o 
  -1  14  22      448.71      411.18    318.03 o 
   0  14  22     4875.21     4776.63    337.52 o 
   1  14  22      444.06      516.58    293.87 o 
   2  14  22     2097.75     2343.23    326.75 o 
   3  14  22      670.40      684.25    297.13 o 
   4  14  22      263.45      324.04    352.13 o 
   5  14  22       32.24      -41.24    396.42 o 
  -4  15  22     1928.06     1808.84    356.14 o 
  -3  15  22      110.28      255.74    400.04 o 
  -2  15  22     1258.75     1476.85    328.59 o 
  -1  15  22       63.12        3.28    299.50 o 
   0  15  22      348.68      478.65    348.86 o 
   1  15  22       60.88       28.20    306.43 o 
   2  15  22     1245.75     1424.55    346.17 o 
   3  15  22      120.48      477.61    393.63 o 
   4  15  22     1899.94     1627.79    428.66 o 
  -2  16  22       26.62      210.86    311.69 o 
  -1  16  22       15.70      -36.28    336.36 o 
   0  16  22        4.49     -221.50    366.93 o 
   1  16  22       13.25      158.47    274.09 o 
   2  16  22       24.25      248.94    325.70 o 
   1   0  23     2205.64     2886.04   1009.42 o 
   2   0  23    43350.29    43317.82    891.94 o 
   3   0  23    36070.66    35441.29    620.18 o 
   4   0  23    21256.25    21720.75    504.54 o 
   5   0  23     2796.62     3048.17    293.40 o 
   6   0  23      246.02      187.51    289.13 o 
   7   0  23      881.74     1322.23    264.23 o 
   8   0  23        2.01      110.39    280.50 o 
   9   0  23     3693.02     4593.00    345.32 o 
  10   0  23     2637.86     2634.10    277.08 o 
  11   0  23       30.43       41.50    342.01 o 
 -11   1  23      332.84      509.24    336.57 o 
 -10   1  23     1585.26     1714.51    330.27 o 
  -9   1  23      577.83      628.44    260.44 o 
  -8   1  23     4166.52     4127.30    305.28 o 
  -7   1  23      575.85      701.19    248.74 o 
  -6   1  23     2297.89     2505.24    274.55 o 
  -5   1  23     5289.17     4985.58    323.30 o 
  -4   1  23    10345.00    10238.92    431.10 o 
  -3   1  23     3756.79     3681.41    458.78 o 
  -2   1  23    31182.39    30454.85    789.84 o 
  -1   1  23     3980.60     3970.96    994.39 o 
   1   1  23     3958.04     3777.53    488.26 o 
   2   1  23    30860.13    29862.04    730.81 o 
   3   1  23     3802.90     3897.46    359.00 o 
   4   1  23    10297.54     9817.02    385.09 o 
   5   1  23     5201.95     4839.45    311.28 o 
   6   1  23     2363.07     2693.32    313.67 o 
   7   1  23      545.79      837.93    287.87 o 
   8   1  23     4096.46     4552.59    320.36 o 
   9   1  23      541.06      482.62    319.56 o 
  10   1  23     1442.17     1730.95    329.61 o 
  11   1  23      293.43      274.64    343.88 o 
 -11   2  23      427.15      282.49    341.36 o 
 -10   2  23      405.16      660.35    375.66 o 
  -9   2  23     6220.25     6491.73    339.12 o 
  -8   2  23      451.51      367.60    347.04 o 
  -7   2  23     6796.70     6932.96    347.70 o 
  -6   2  23     3712.72     3720.76    386.06 o 
  -5   2  23     5957.15     5837.28    368.16 o 
  -4   2  23      717.45      568.39    360.11 o 
  -3   2  23    11998.83    11404.82    365.96 o 
  -2   2  23     3284.51     2832.99    322.98 o 
  -1   2  23    11116.84    10004.41    877.87 o 
   0   2  23     6671.85     6995.80    729.83 o 
   1   2  23    11474.40    10963.46    805.34 o 
   2   2  23     3369.18     2935.25    412.29 o 
   3   2  23    11852.51    11311.28    387.15 o 
   4   2  23      734.96      638.42    295.48 o 
   5   2  23     6186.78     6156.83    259.21 o 
   6   2  23     3696.76     4017.02    311.02 o 
   7   2  23     6766.55     6842.27    302.37 o 
   8   2  23      437.80      551.17    308.87 o 
   9   2  23     6159.62     6535.10    320.78 o 
  10   2  23      445.20      510.91    303.99 o 
  11   2  23      451.66      519.68    362.45 o 
 -11   3  23     1157.37      990.31    378.53 o 
 -10   3  23      856.90      653.90    351.52 o 
  -9   3  23     1543.82     1522.70    337.62 o 
  -8   3  23     6646.87     7282.87    371.17 o 
  -7   3  23      422.06      412.24    337.54 o 
  -6   3  23      255.50      409.86    386.95 o 
  -5   3  23    13724.84    12900.67    301.25 o 
  -4   3  23    12766.60    13023.88    324.17 o 
  -3   3  23    13346.72    12918.22    435.18 o 
  -2   3  23     1541.07     1278.49    301.46 o 
  -1   3  23    13538.15    13885.94    391.71 o 
   0   3  23        0.64     -127.28    376.20 o 
   1   3  23    14010.35    14036.27    521.86 o 
   2   3  23     1440.95     1205.25    353.92 o 
   3   3  23    13644.03    12814.81    395.97 o 
   4   3  23    12464.87    12797.02    364.12 o 
   5   3  23    13622.14    13331.14    332.73 o 
   6   3  23      224.14      -73.58    303.05 o 
   7   3  23      473.08      590.45    273.67 o 
   8   3  23     6579.05     6851.28    324.40 o 
   9   3  23     1517.81     1525.62    286.44 o 
  10   3  23      940.93      919.18    294.55 o 
  11   3  23     1158.31      912.87    358.54 o 
 -10   4  23       34.41       85.51    301.09 o 
  -9   4  23     1059.93     1133.32    310.40 o 
  -8   4  23       89.87      530.18    304.88 o 
  -7   4  23     1606.90     1554.22    339.24 o 
  -6   4  23      709.67      775.68    298.53 o 
  -5   4  23    10129.16    10186.93    353.05 o 
  -4   4  23     1491.52     1414.66    353.02 o 
  -3   4  23    27635.34    27426.35    532.64 o 
  -2   4  23     1438.81     1289.75    245.06 o 
  -1   4  23    26186.66    26301.88    502.20 o 
   0   4  23      792.65      466.39    306.89 o 
   1   4  23    26756.93    25993.61    431.55 o 
   2   4  23     1434.96     1413.82    317.61 o 
   3   4  23    27390.91    26900.55    464.93 o 
   4   4  23     1425.19     1260.49    317.32 o 
   5   4  23    10521.18    10310.35    323.55 o 
   6   4  23      693.40      788.44    307.39 o 
   7   4  23     1652.78     1643.02    286.90 o 
   8   4  23       72.67      320.84    309.30 o 
   9   4  23      971.14      898.04    296.82 o 
  10   4  23       26.80       42.44    381.18 o 
 -10   5  23     1600.09     1351.47    331.24 o 
  -9   5  23      625.00      613.81    326.82 o 
  -8   5  23     7599.91     8380.22    324.92 o 
  -7   5  23     1355.41     1442.16    347.19 o 
  -6   5  23     1791.22     2021.20    315.22 o 
  -5   5  23     1254.30     1236.29    266.82 o 
  -4   5  23     6701.04     6648.35    298.60 o 
  -3   5  23     5684.44     5308.66    294.31 o 
  -2   5  23    11464.51    10648.07    407.80 o 
  -1   5  23      798.46      628.09    331.74 o 
   0   5  23      356.61      359.54    252.46 o 
   1   5  23      736.00      679.45    288.50 o 
   2   5  23    11493.21    10792.72    383.76 o 
   3   5  23     5476.87     5116.04    357.00 o 
   4   5  23     6805.19     6874.39    279.28 o 
   5   5  23     1251.09     1318.59    255.87 o 
   6   5  23     1854.83     2041.83    303.34 o 
   7   5  23     1369.59     1385.44    308.02 o 
   8   5  23     7737.89     8088.88    344.90 o 
   9   5  23      668.42      576.75    335.37 o 
  10   5  23     1567.59     1177.29    369.94 o 
 -10   6  23     1344.88     1192.45    318.29 o 
  -9   6  23     3349.41     2771.28    330.64 o 
  -8   6  23      347.03      295.16    313.81 o 
  -7   6  23     3114.47     3051.43    311.24 o 
  -6   6  23     1014.15      831.71    273.34 o 
  -5   6  23     1086.57      937.88    318.43 o 
  -4   6  23    13787.66    13620.11    436.61 o 
  -3   6  23     4258.52     4490.14    288.38 o 
  -2   6  23    10065.05     9361.66    422.47 o 
  -1   6  23     3855.96     3829.08    279.84 o 
   0   6  23     1105.37      970.90    284.18 o 
   1   6  23     3639.81     3550.70    290.33 o 
   2   6  23    10031.55     9180.71    333.41 o 
   3   6  23     4186.08     4782.00    345.63 o 
   4   6  23    13600.63    13555.53    361.90 o 
   5   6  23     1195.71     1201.98    287.11 o 
   6   6  23      884.76      932.16    301.07 o 
   7   6  23     3177.37     3131.37    297.72 o 
   8   6  23      376.65      572.29    300.67 o 
   9   6  23     3298.72     3333.59    338.06 o 
  10   6  23     1280.96     1166.03    394.39 o 
 -10   7  23      649.98      502.75    310.62 o 
  -9   7  23       17.74      154.20    296.20 o 
  -8   7  23      852.27      779.59    289.94 o 
  -7   7  23      452.33      522.95    274.64 o 
  -6   7  23     3729.66     4131.67    330.74 o 
  -5   7  23     2384.24     2653.24    321.93 o 
  -4   7  23     7680.22     8074.97    424.48 o 
  -3   7  23     2138.38     2590.78    304.80 o 
  -2   7  23    15522.42    15506.78    377.53 o 
  -1   7  23     2157.22     2096.03    376.20 o 
   0   7  23     5658.60     5495.48    308.08 o 
   1   7  23     2244.52     1977.44    274.06 o 
   2   7  23    15372.28    15389.43    343.32 o 
   3   7  23     2149.78     2460.58    288.13 o 
   4   7  23     7582.11     7554.22    347.76 o 
   5   7  23     2348.59     2224.58    262.92 o 
   6   7  23     3647.83     3759.15    283.42 o 
   7   7  23      407.13      386.76    310.81 o 
   8   7  23      898.48      803.60    288.88 o 
   9   7  23       13.29      170.16    341.62 o 
  10   7  23      638.27      389.29    366.04 o 
  -9   8  23     1462.14     1301.45    337.20 o 
  -8   8  23      670.92      636.17    286.25 o 
  -7   8  23     1232.65     1581.38    358.44 o 
  -6   8  23     1209.69     1346.57    243.52 o 
  -5   8  23        8.28       19.75    284.73 o 
  -4   8  23      762.81      826.96    279.96 o 
  -3   8  23     9644.20    10234.07    422.32 o 
  -2   8  23     1631.41     1812.93    287.87 o 
  -1   8  23     6006.29     6111.00    407.82 o 
   0   8  23     4823.67     4928.28    271.48 o 
   1   8  23     5752.35     5886.89    332.12 o 
   2   8  23     1472.16     1671.38    288.52 o 
   3   8  23     9619.51     9737.75    331.49 o 
   4   8  23      752.19     1023.68    320.94 o 
   5   8  23        5.91      -88.59    292.20 o 
   6   8  23     1269.12     1447.34    318.40 o 
   7   8  23     1242.41     1366.66    288.42 o 
   8   8  23      670.16      771.83    289.48 o 
   9   8  23     1509.97     1512.53    393.87 o 
  -9   9  23      629.32      725.46    397.92 o 
  -8   9  23     2051.64     1794.94    292.73 o 
  -7   9  23       39.63      324.67    300.50 o 
  -6   9  23       22.75       47.47    240.77 o 
  -5   9  23     3103.43     3362.13    400.10 o 
  -4   9  23     2990.57     3311.90    271.63 o 
  -3   9  23     7241.73     7443.69    347.34 o 
  -2   9  23      179.23      428.42    278.95 o 
  -1   9  23     2779.60     3128.16    304.05 o 
   0   9  23     2328.18     2509.87    314.80 o 
   1   9  23     2940.18     3263.51    304.63 o 
   2   9  23      113.78      230.05    252.44 o 
   3   9  23     7198.83     7659.91    378.24 o 
   4   9  23     3010.66     3142.95    324.69 o 
   5   9  23     2903.93     3203.53    285.29 o 
   6   9  23       24.36      141.54    247.80 o 
   7   9  23       31.80       90.00    281.99 o 
   8   9  23     2093.69     1901.13    383.40 o 
   9   9  23      621.82      530.72    339.91 o 
  -8  10  23      205.34      238.47    357.62 o 
  -7  10  23      515.37      585.87    288.90 o 
  -6  10  23      381.68      223.22    355.48 o 
  -5  10  23     5586.39     5699.67    260.94 o 
  -4  10  23      527.50      513.58    288.58 o 
  -3  10  23     3440.16     3876.28    407.24 o 
  -2  10  23       33.91      326.32    253.11 o 
  -1  10  23     6065.45     6487.84    326.81 o 
   0  10  23     7497.62     8203.42    306.56 o 
   1  10  23     6028.36     6699.95    377.60 o 
   2  10  23       21.56       96.24    244.88 o 
   3  10  23     3347.35     3738.61    333.64 o 
   4  10  23      502.63      234.57    332.11 o 
   5  10  23     5546.56     5931.51    378.50 o 
   6  10  23      407.76      605.75    316.78 o 
   7  10  23      530.88      541.81    360.87 o 
   8  10  23      160.16       86.51    325.02 o 
  -8  11  23      461.68      396.98    316.46 o 
  -7  11  23      342.15      573.07    345.71 o 
  -6  11  23      520.32      609.02    240.04 o 
  -5  11  23     1061.98      968.25    351.46 o 
  -4  11  23      469.57      635.84    388.68 o 
  -3  11  23      383.29      569.71    238.10 o 
  -2  11  23     1644.83     1633.82    365.16 o 
  -1  11  23     3687.64     3531.94    381.96 o 
   0  11  23       38.93      200.45    268.69 o 
   1  11  23     3786.35     3821.43    293.01 o 
   2  11  23     1554.67     1714.70    302.87 o 
   3  11  23      370.25      481.20    317.85 o 
   4  11  23      473.07      619.35    342.60 o 
   5  11  23     1106.64     1179.81    412.00 o 
   6  11  23      518.06      397.67    406.77 o 
   7  11  23      364.59      304.63    333.71 o 
   8  11  23      459.98      615.68    304.64 o 
  -7  12  23      482.94      308.03    310.96 o 
  -6  12  23      825.04      658.95    394.07 o 
  -5  12  23     1363.59     1037.49    279.29 o 
  -4  12  23     1068.03     1063.18    335.84 o 
  -3  12  23     1898.14     2085.70    303.14 o 
  -2  12  23     1021.59     1310.31    350.19 o 
  -1  12  23      430.33      238.93    296.72 o 
   0  12  23        0.67      -37.49    294.68 o 
   1  12  23      385.16      517.11    293.05 o 
   2  12  23     1010.20      985.66    263.01 o 
   3  12  23     1941.80     1900.45    282.23 o 
   4  12  23     1001.26      985.91    358.60 o 
   5  12  23     1419.71     1419.03    483.89 o 
   6  12  23      785.02      743.69    330.43 o 
   7  12  23      509.10      298.06    294.46 o 
  -6  13  23     1746.23     1640.92    338.96 o 
  -5  13  23      967.15      813.41    308.00 o 
  -4  13  23     2720.04     2472.06    351.29 o 
  -3  13  23      287.36      439.65    339.75 o 
  -2  13  23      974.31     1043.83    267.47 o 
  -1  13  23     1671.79     1950.95    308.36 o 
   0  13  23     1520.15     1443.61    337.05 o 
   1  13  23     1670.26     1888.25    306.74 o 
   2  13  23     1045.61     1196.88    288.50 o 
   3  13  23      281.18      395.71    312.56 o 
   4  13  23     2820.47     2886.24    339.53 o 
   5  13  23      958.42      677.24    430.21 o 
   6  13  23     1730.76     1212.61    377.44 o 
  -5  14  23       91.75       81.76    328.50 o 
  -4  14  23      103.62      298.38    332.68 o 
  -3  14  23       34.24      184.19    373.74 o 
  -2  14  23      535.86      472.67    386.09 o 
  -1  14  23       61.72       -6.75    314.50 o 
   0  14  23     2092.72     2059.10    324.13 o 
   1  14  23       54.11      124.37    335.84 o 
   2  14  23      530.87      812.37    338.71 o 
   3  14  23       32.85       76.73    387.65 o 
   4  14  23      104.94      156.25    378.43 o 
   5  14  23       93.80       74.04    450.79 o 
  -4  15  23     1230.03      739.47    293.01 o 
  -3  15  23      459.18      473.03    337.65 o 
  -2  15  23      511.39      523.04    357.59 o 
  -1  15  23       12.25        0.88    326.20 o 
   0  15  23       77.76      102.73    301.62 o 
   1  15  23        6.36      311.35    387.06 o 
   2  15  23      509.00      482.11    313.34 o 
   3  15  23      422.65      301.17    401.30 o 
   4  15  23     1217.12      654.90    421.80 o 
  -1  16  23      769.39      600.58    463.57 o 
   0  16  23     2495.45     2323.11    399.95 o 
   1  16  23      740.43      719.35    376.74 o 
   2   0  24     1812.41     1820.54    474.60 o 
   3   0  24     2638.71     2362.09    412.75 o 
   4   0  24     7249.30     6877.11    405.58 o 
   5   0  24     2471.06     2782.13    278.41 o 
   6   0  24     8534.75     8861.95    339.62 o 
   7   0  24     5614.87     5763.48    283.30 o 
   8   0  24     7344.68     8252.80    317.74 o 
   9   0  24     6551.13     7313.14    323.85 o 
  10   0  24      570.67      720.24    344.64 o 
  11   0  24     4401.55     3714.52    356.56 o 
 -11   1  24     2944.47     2136.96    315.43 o 
 -10   1  24     1299.56     1371.63    345.68 o 
  -9   1  24     3237.38     3324.80    306.65 o 
  -8   1  24    11501.59    12075.24    313.96 o 
  -7   1  24     3663.92     4091.73    295.29 o 
  -6   1  24    17331.22    17034.95    433.16 o 
  -5   1  24    44790.98    44681.04    576.83 o 
  -4   1  24    12548.69    12491.66    503.89 o 
  -3   1  24    38723.62    38433.89    729.50 o 
  -2   1  24    42936.96    42985.21    764.00 o 
  -1   1  24    13209.78    13193.16    727.28 o 
   1   1  24    13297.18    13155.42   1259.76 o 
   2   1  24    41655.77    41816.95    860.18 o 
   3   1  24    39302.43    38427.44    582.39 o 
   4   1  24    12651.32    12396.19    402.31 o 
   5   1  24    44367.36    43494.66    454.46 o 
   6   1  24    17566.93    17002.80    321.02 o 
   7   1  24     3734.01     4374.71    313.08 o 
   8   1  24    11832.41    11885.11    297.02 o 
   9   1  24     3204.90     3237.95    282.17 o 
  10   1  24     1288.03     1167.11    322.01 o 
  11   1  24     3000.12     2669.65    385.29 o 
 -11   2  24     1031.70      760.33    352.49 o 
 -10   2  24     4771.50     4321.41    312.06 o 
  -9   2  24     4280.00     4707.75    371.48 o 
  -8   2  24       87.28      158.15    257.32 o 
  -7   2  24     6977.80     7403.37    412.69 o 
  -6   2  24    15835.32    15843.83    424.90 o 
  -5   2  24     8618.78     8015.97    288.69 o 
  -4   2  24    64524.29    64019.75    781.29 o 
  -3   2  24     9907.26     9571.83    454.73 o 
  -2   2  24    11221.97    10019.36    364.48 o 
  -1   2  24    23727.41    24422.08    849.96 o 
   0   2  24     4748.96     4887.37    582.03 o 
   1   2  24    23578.34    23955.04    876.47 o 
   2   2  24    11121.47    10089.49    520.81 o 
   3   2  24    10043.21     9768.79    390.30 o 
   4   2  24    64456.30    62338.60    539.83 o 
   5   2  24     8809.56     8467.95    286.32 o 
   6   2  24    15829.23    15565.31    326.79 o 
   7   2  24     6943.45     6996.43    297.56 o 
   8   2  24      103.52      216.48    286.17 o 
   9   2  24     4279.36     4302.89    311.20 o 
  10   2  24     4729.06     4730.56    359.88 o 
  11   2  24     1037.37      990.39    323.71 o 
 -10   3  24     5290.34     5901.19    403.77 o 
  -9   3  24     2173.65     2431.09    352.76 o 
  -8   3  24     5225.58     5504.53    330.96 o 
  -7   3  24     7714.92     8536.78    380.36 o 
  -6   3  24     2797.48     2894.63    314.55 o 
  -5   3  24    10906.39    10300.70    317.73 o 
  -4   3  24     1500.39     1620.71    271.99 o 
  -3   3  24     1258.86     1014.35    363.20 o 
  -2   3  24     8867.28     8143.69    348.47 o 
  -1   3  24    32193.23    31268.25    427.51 o 
   0   3  24    73166.35    72431.61   1002.52 o 
   1   3  24    31261.66    30376.42    589.09 o 
   2   3  24     8634.01     7789.90    397.36 o 
   3   3  24     1255.26     1147.56    329.28 o 
   4   3  24     1575.48     1899.89    293.44 o 
   5   3  24    10578.17    10250.60    326.93 o 
   6   3  24     2823.65     2938.26    284.01 o 
   7   3  24     7777.32     8615.21    286.34 o 
   8   3  24     5287.49     5943.74    310.38 o 
   9   3  24     2236.06     2666.37    308.95 o 
  10   3  24     5350.47     5870.79    376.80 o 
 -10   4  24     2268.90     2410.82    294.53 o 
  -9   4  24     6635.42     6378.50    287.03 o 
  -8   4  24       10.32      -13.16    305.21 o 
  -7   4  24    16614.83    16757.86    352.53 o 
  -6   4  24     7599.10     7920.33    364.95 o 
  -5   4  24     2742.02     2771.90    284.92 o 
  -4   4  24    42454.62    42369.32    499.68 o 
  -3   4  24    20085.88    19954.25    490.67 o 
  -2   4  24     8922.56     8559.91    353.93 o 
  -1   4  24    17681.11    16760.02    426.76 o 
   0   4  24       70.94       43.76    333.84 o 
   1   4  24    17460.39    16905.30    398.92 o 
   2   4  24     8469.57     8276.49    424.76 o 
   3   4  24    20170.42    20175.10    439.60 o 
   4   4  24    41762.39    41245.68    457.58 o 
   5   4  24     2655.77     2583.24    270.34 o 
   6   4  24     7793.09     7835.64    319.26 o 
   7   4  24    16524.80    16872.45    331.14 o 
   8   4  24        6.74      -50.08    270.25 o 
   9   4  24     6656.20     7022.72    355.76 o 
  10   4  24     2275.03     2200.88    391.62 o 
 -10   5  24      653.28      495.80    294.31 o 
  -9   5  24     1281.26     1478.14    294.67 o 
  -8   5  24     2855.04     2554.96    315.44 o 
  -7   5  24     1621.15     1569.48    278.88 o 
  -6   5  24     5369.74     5693.01    331.45 o 
  -5   5  24    23464.17    23929.42    497.05 o 
  -4   5  24     2333.42     2358.67    360.00 o 
  -3   5  24    26355.04    26152.88    506.07 o 
  -2   5  24     4706.08     4615.17    407.30 o 
  -1   5  24    10340.08    10070.00    314.28 o 
   0   5  24     7319.81     6879.14    364.52 o 
   1   5  24    10051.27     9780.00    332.05 o 
   2   5  24     4458.31     4308.82    368.74 o 
   3   5  24    27101.88    26665.42    456.08 o 
   4   5  24     2336.59     2440.17    293.61 o 
   5   5  24    23334.11    22952.71    382.14 o 
   6   5  24     5425.44     5454.22    319.41 o 
   7   5  24     1593.45     1532.41    275.37 o 
   8   5  24     2832.95     2964.85    329.39 o 
   9   5  24     1301.45     1373.75    299.64 o 
  10   5  24      689.97      878.58    352.75 o 
 -10   6  24      287.38      515.89    329.15 o 
  -9   6  24     3331.25     3911.61    359.51 o 
  -8   6  24     3814.86     4097.32    342.70 o 
  -7   6  24     3156.15     3142.12    323.21 o 
  -6   6  24     9429.40     9887.97    355.38 o 
  -5   6  24      668.56      817.17    305.39 o 
  -4   6  24      944.81      930.35    262.80 o 
  -3   6  24     3958.11     3416.17    330.75 o 
  -2   6  24    12657.01    12517.01    365.78 o 
  -1   6  24    15066.48    14567.30    350.92 o 
   0   6  24    19758.18    19124.13    402.65 o 
   1   6  24    15230.18    14838.31    365.96 o 
   2   6  24    12489.07    12116.99    336.37 o 
   3   6  24     4012.68     3572.99    288.63 o 
   4   6  24      975.00     1189.62    263.88 o 
   5   6  24      651.80      783.81    265.24 o 
   6   6  24     9425.80     9705.61    329.95 o 
   7   6  24     3287.65     3239.69    286.09 o 
   8   6  24     3826.24     4051.87    320.66 o 
   9   6  24     3299.81     3313.16    325.13 o 
  10   6  24      318.98      112.51    367.16 o 
 -10   7  24     1117.68     1095.73    375.62 o 
  -9   7  24      363.53      207.05    353.13 o 
  -8   7  24     8061.59     8589.20    402.17 o 
  -7   7  24      443.10      494.01    287.33 o 
  -6   7  24     5880.93     5857.18    303.84 o 
  -5   7  24     3019.04     2889.12    299.48 o 
  -4   7  24     2962.74     3188.26    335.77 o 
  -3   7  24    12799.65    12847.32    444.23 o 
  -2   7  24    17665.82    16857.04    552.21 o 
  -1   7  24     2730.94     2551.45    304.18 o 
   0   7  24    12861.10    12449.84    365.17 o 
   1   7  24     2736.64     2726.61    280.13 o 
   2   7  24    17917.04    18030.02    372.58 o 
   3   7  24    12565.68    12761.94    396.92 o 
   4   7  24     3073.61     3231.60    296.94 o 
   5   7  24     2904.56     2752.65    310.63 o 
   6   7  24     5743.34     6046.65    294.78 o 
   7   7  24      458.93      562.70    273.15 o 
   8   7  24     8034.67     8460.21    335.13 o 
   9   7  24      344.97      385.03    306.24 o 
  10   7  24     1070.19      920.29    346.08 o 
  -9   8  24      209.50       83.82    315.01 o 
  -8   8  24      456.39      662.57    311.89 o 
  -7   8  24     4516.76     4756.25    334.58 o 
  -6   8  24     6550.58     6507.39    282.79 o 
  -5   8  24     1325.24     1527.97    268.17 o 
  -4   8  24    15554.67    15568.08    406.85 o 
  -3   8  24      327.94       18.28    356.88 o 
  -2   8  24     2374.52     2765.49    291.36 o 
  -1   8  24     3321.62     3744.35    392.56 o 
   0   8  24     1831.69     1955.09    340.26 o 
   1   8  24     3247.36     3539.30    322.31 o 
   2   8  24     2382.49     2647.15    346.71 o 
   3   8  24      339.17      355.43    280.38 o 
   4   8  24    15569.98    15705.82    390.83 o 
   5   8  24     1283.60     1528.41    277.13 o 
   6   8  24     6413.01     6832.61    314.61 o 
   7   8  24     4365.06     4386.45    278.00 o 
   8   8  24      490.94      598.71    307.38 o 
   9   8  24      201.62       76.55    331.76 o 
  -9   9  24     1035.51     1066.82    403.40 o 
  -8   9  24     1238.99     1384.32    390.79 o 
  -7   9  24     3735.76     4302.45    362.63 o 
  -6   9  24      629.52      943.79    292.21 o 
  -5   9  24     3493.46     3561.72    329.06 o 
  -4   9  24     4034.77     3979.81    298.48 o 
  -3   9  24      297.10      478.51    386.19 o 
  -2   9  24     2563.95     2867.32    367.89 o 
  -1   9  24     9282.71     9249.89    385.73 o 
   0   9  24     3939.57     3417.01    332.18 o 
   1   9  24     9055.71     9040.28    350.84 o 
   2   9  24     2674.44     2905.15    359.42 o 
   3   9  24      272.86      117.31    316.67 o 
   4   9  24     4013.14     3838.80    303.51 o 
   5   9  24     3532.75     4076.21    291.88 o 
   6   9  24      673.71      879.94    286.38 o 
   7   9  24     3760.09     3902.35    329.62 o 
   8   9  24     1231.64     1301.98    337.47 o 
   9   9  24     1094.98     1006.04    371.85 o 
  -8  10  24      170.80      287.90    329.27 o 
  -7  10  24     2150.24     2188.36    351.17 o 
  -6  10  24      365.46      520.05    359.58 o 
  -5  10  24     1140.14     1321.64    289.63 o 
  -4  10  24     1608.02     1710.50    306.11 o 
  -3  10  24     3005.91     2903.23    345.18 o 
  -2  10  24     1086.71     1497.25    318.05 o 
  -1  10  24    10380.05    10722.69    308.56 o 
   0  10  24      356.85      438.73    285.47 o 
   1  10  24    10126.86    10515.63    343.09 o 
   2  10  24     1107.45     1282.98    347.58 o 
   3  10  24     2942.43     3092.76    300.27 o 
   4  10  24     1547.23     1687.35    314.11 o 
   5  10  24     1185.62     1579.19    337.25 o 
   6  10  24      352.92      427.31    270.97 o 
   7  10  24     2070.05     2008.35    350.66 o 
   8  10  24      163.64      371.39    434.02 o 
  -8  11  24      921.89      993.78    412.20 o 
  -7  11  24      538.35      674.13    334.88 o 
  -6  11  24     1556.74     1679.56    317.49 o 
  -5  11  24     5581.75     5769.66    297.40 o 
  -4  11  24      418.53      240.50    278.79 o 
  -3  11  24     1955.82     2112.29    332.55 o 
  -2  11  24      225.35      295.62    304.37 o 
  -1  11  24      904.44     1010.79    290.62 o 
   0  11  24     1401.93     1858.83    315.00 o 
   1  11  24      826.27     1010.79    350.65 o 
   2  11  24      198.15      322.43    310.92 o 
   3  11  24     1971.55     2125.14    304.42 o 
   4  11  24      441.44      578.86    321.40 o 
   5  11  24     5581.51     5959.35    409.33 o 
   6  11  24     1531.48     1550.66    392.58 o 
   7  11  24      546.67      863.92    341.11 o 
   8  11  24      886.01      466.89    414.73 o 
  -7  12  24      239.50      386.93    296.06 o 
  -6  12  24     1858.93     1817.71    310.34 o 
  -5  12  24      195.86      -60.21    343.48 o 
  -4  12  24       73.56      170.01    306.26 o 
  -3  12  24      702.62      899.63    362.19 o 
  -2  12  24      462.28      567.24    287.17 o 
  -1  12  24     1752.74     1700.08    263.54 o 
   0  12  24     3827.87     4106.38    349.41 o 
   1  12  24     1812.63     1816.18    360.11 o 
   2  12  24      455.16      424.71    318.19 o 
   3  12  24      747.31      705.11    402.37 o 
   4  12  24       81.01       41.64    294.71 o 
   5  12  24      201.18      323.88    382.23 o 
   6  12  24     1863.46     2148.43    394.08 o 
   7  12  24      275.61      476.11    381.04 o 
  -6  13  24      353.51      374.16    323.26 o 
  -5  13  24      437.53      381.66    300.85 o 
  -4  13  24     1408.06     1335.64    332.45 o 
  -3  13  24      125.04      315.53    410.70 o 
  -2  13  24     1596.12     1771.18    269.01 o 
  -1  13  24      343.62      382.11    341.76 o 
   0  13  24     4198.83     4696.82    389.26 o 
   1  13  24      367.68      348.61    304.59 o 
   2  13  24     1575.96     2023.94    317.00 o 
   3  13  24      112.34       32.48    337.56 o 
   4  13  24     1348.06     1581.14    352.16 o 
   5  13  24      458.92      427.43    402.08 o 
   6  13  24      308.83      458.90    447.07 o 
  -5  14  24      720.43      868.01    372.28 o 
  -4  14  24      844.58      670.67    448.78 o 
  -3  14  24      141.20      282.03    298.74 o 
  -2  14  24      384.64      459.98    349.86 o 
  -1  14  24      372.05      443.83    298.98 o 
   0  14  24      486.02      689.75    277.68 o 
   1  14  24      368.90      381.61    316.38 o 
   2  14  24      318.32      770.76    432.19 o 
   3  14  24      137.44       19.99    348.56 o 
   4  14  24      854.92      630.63    311.76 o 
   5  14  24      736.99      536.89    305.92 o 
  -4  15  24      519.25      560.05    306.12 o 
  -3  15  24      112.91      293.40    408.65 o 
  -2  15  24      589.70      731.96    441.11 o 
  -1  15  24      755.38      611.63    336.01 o 
   0  15  24      104.75       28.52    300.93 o 
   1  15  24      741.94      570.66    393.17 o 
   2  15  24      621.75      606.04    352.82 o 
   3  15  24      114.33      285.61    367.24 o 
   4  15  24      540.91      709.13    409.53 o 
  -1  16  24      534.04      548.80    317.65 o 
   0  16  24        4.94       -2.64    418.14 o 
   1  16  24      523.16      581.25    353.39 o 
   2   0  25    17681.78    17320.10    623.19 o 
   3   0  25    12075.08    13094.11    493.18 o 
   4   0  25    53722.08    52634.11    660.51 o 
   5   0  25      170.92      211.42    279.52 o 
   6   0  25     5887.51     6565.11    350.92 o 
   7   0  25      612.50      804.42    261.36 o 
   8   0  25      595.40      470.68    286.22 o 
   9   0  25      882.08      775.31    286.63 o 
  10   0  25     1063.66     1045.63    306.43 o 
  11   0  25      212.46      328.54    372.25 o 
 -11   1  25      163.35       91.88    319.27 o 
 -10   1  25     2490.24     2626.89    307.65 o 
  -9   1  25     1662.34     1679.53    289.92 o 
  -8   1  25     2644.35     3076.84    279.41 o 
  -7   1  25     2483.92     2532.56    295.08 o 
  -6   1  25     2036.89     1982.09    319.77 o 
  -5   1  25     1155.57     1060.29    358.70 o 
  -4   1  25    16863.08    16676.07    541.13 o 
  -3   1  25     2665.21     2547.59    472.99 o 
  -2   1  25    19984.36    19031.89    595.31 o 
  -1   1  25     4948.91     5045.97    601.03 o 
   1   1  25     5067.01     5621.44   1099.95 o 
   2   1  25    19774.07    18969.09    670.70 o 
   3   1  25     2611.31     2499.57    366.14 o 
   4   1  25    16913.01    16608.55    440.46 o 
   5   1  25     1171.70     1079.36    240.60 o 
   6   1  25     2003.32     2059.31    277.95 o 
   7   1  25     2384.00     2574.86    291.57 o 
   8   1  25     2648.71     2552.83    291.24 o 
   9   1  25     1525.79     1769.03    311.74 o 
  10   1  25     2354.87     2486.94    335.22 o 
  11   1  25      168.65      235.04    304.86 o 
 -10   2  25      207.26      144.84    379.13 o 
  -9   2  25     3107.09     3238.81    324.94 o 
  -8   2  25     2592.28     2740.11    291.52 o 
  -7   2  25     3610.69     3572.32    333.85 o 
  -6   2  25     1138.19     1333.41    376.51 o 
  -5   2  25     4869.87     4719.77    302.66 o 
  -4   2  25      630.02      382.30    324.62 o 
  -3   2  25    25121.11    24971.48    538.44 o 
  -2   2  25    21934.54    22395.79    462.73 o 
  -1   2  25    14823.50    13938.08    452.26 o 
   0   2  25    16545.62    16869.13    767.09 o 
   1   2  25    14811.53    13649.37    513.41 o 
   2   2  25    21880.14    22689.53    632.90 o 
   3   2  25    25598.50    25517.65    591.22 o 
   4   2  25      724.01      579.22    299.36 o 
   5   2  25     4762.79     4462.34    304.31 o 
   6   2  25     1088.05     1144.37    261.83 o 
   7   2  25     3451.18     3426.94    268.01 o 
   8   2  25     2799.30     3016.40    270.99 o 
   9   2  25     3194.37     3420.90    340.62 o 
  10   2  25      249.02      465.96    341.46 o 
 -10   3  25      185.22      392.47    353.58 o 
  -9   3  25     1108.19     1526.28    310.22 o 
  -8   3  25      620.60      334.93    276.47 o 
  -7   3  25      344.40      358.46    281.33 o 
  -6   3  25      280.19      330.72    259.87 o 
  -5   3  25    16383.58    16071.68    318.97 o 
  -4   3  25      854.58      927.41    338.24 o 
  -3   3  25    26828.82    26631.08    447.82 o 
  -2   3  25     4052.35     3743.25    390.20 o 
  -1   3  25     4270.27     3749.02    323.38 o 
   0   3  25      422.91      986.92    450.74 o 
   1   3  25     4363.60     3871.03    510.96 o 
   2   3  25     4281.57     4078.09    307.61 o 
   3   3  25    27227.05    26382.46    491.13 o 
   4   3  25      895.79      946.63    282.72 o 
   5   3  25    16337.12    16347.78    341.61 o 
   6   3  25      276.27      246.31    237.78 o 
   7   3  25      339.22      262.24    262.90 o 
   8   3  25      612.86      467.32    243.66 o 
   9   3  25     1052.27     1174.61    275.47 o 
  10   3  25      170.80      536.42    347.69 o 
 -10   4  25      465.36      470.02    328.01 o 
  -9   4  25     3718.48     4194.15    350.16 o 
  -8   4  25     1565.06     1444.82    283.51 o 
  -7   4  25     1227.19     1249.78    291.04 o 
  -6   4  25     2534.83     2774.32    321.79 o 
  -5   4  25     6664.23     6460.13    360.04 o 
  -4   4  25     1280.45      847.86    319.26 o 
  -3   4  25    12399.23    11896.26    365.42 o 
  -2   4  25     1084.41     1082.46    276.15 o 
  -1   4  25     7915.51     7647.75    401.09 o 
   0   4  25        4.20      231.89    251.81 o 
   1   4  25     8102.84     7863.99    308.84 o 
   2   4  25     1058.18     1028.60    382.74 o 
   3   4  25    12378.92    11930.34    372.74 o 
   4   4  25     1324.36      886.92    272.89 o 
   5   4  25     6788.89     6644.30    308.20 o 
   6   4  25     2634.07     2835.01    312.10 o 
   7   4  25     1295.91     1560.66    338.00 o 
   8   4  25     1569.74     1540.79    297.04 o 
   9   4  25     3707.98     3807.20    336.92 o 
  10   4  25      427.86      490.21    388.01 o 
 -10   5  25     1525.63     1562.20    316.82 o 
  -9   5  25      391.75      545.81    309.22 o 
  -8   5  25     4947.40     5080.20    343.27 o 
  -7   5  25      244.08      173.68    338.14 o 
  -6   5  25     1004.80     1128.98    342.68 o 
  -5   5  25     1954.23     1802.39    260.75 o 
  -4   5  25     5275.40     4816.58    316.20 o 
  -3   5  25     6867.79     6313.30    394.39 o 
  -2   5  25    13437.57    13650.44    481.83 o 
  -1   5  25    10514.39    10972.04    352.44 o 
   0   5  25     4570.46     4847.96    362.27 o 
   1   5  25    10408.72    10584.28    359.61 o 
   2   5  25    13773.58    13893.46    440.24 o 
   3   5  25     6716.03     6408.58    329.18 o 
   4   5  25     5427.69     4860.20    288.79 o 
   5   5  25     1820.29     1648.01    266.08 o 
   6   5  25      960.38     1006.37    281.24 o 
   7   5  25      295.52      364.04    275.59 o 
   8   5  25     4905.66     4457.43    309.13 o 
   9   5  25      437.88      457.28    310.92 o 
  10   5  25     1675.40     1510.51    298.23 o 
 -10   6  25      446.50      251.87    306.69 o 
  -9   6  25      158.72      222.84    276.51 o 
  -8   6  25      243.90      297.17    301.43 o 
  -7   6  25      661.69      418.52    271.79 o 
  -6   6  25     3573.65     3387.21    361.18 o 
  -5   6  25      360.52      597.52    289.87 o 
  -4   6  25    14196.28    14127.37    370.21 o 
  -3   6  25     4073.08     4075.31    289.51 o 
  -2   6  25    10342.23     9996.13    354.72 o 
  -1   6  25     3331.53     3460.35    326.14 o 
   0   6  25     1095.07     1179.57    274.48 o 
   1   6  25     3379.42     3403.15    329.90 o 
   2   6  25    10097.24    10135.11    344.81 o 
   3   6  25     4207.26     4150.06    340.13 o 
   4   6  25    14233.78    14212.95    338.49 o 
   5   6  25      393.53      500.88    273.19 o 
   6   6  25     3583.38     3299.30    323.62 o 
   7   6  25      636.14      547.49    318.63 o 
   8   6  25      198.72      204.65    327.55 o 
   9   6  25      158.29      152.96    345.86 o 
  10   6  25      432.45      464.11    369.40 o 
  -9   7  25     1044.62      593.17    315.14 o 
  -8   7  25     1877.45     1646.56    312.68 o 
  -7   7  25     1048.01     1286.23    353.37 o 
  -6   7  25      234.11      342.81    299.42 o 
  -5   7  25      686.45      937.00    308.89 o 
  -4   7  25     7446.00     7379.09    323.12 o 
  -3   7  25      542.63      851.74    373.57 o 
  -2   7  25     5284.92     5280.63    340.58 o 
  -1   7  25       20.70      -26.95    266.88 o 
   0   7  25     2520.79     2459.42    275.84 o 
   1   7  25       35.52       64.26    313.86 o 
   2   7  25     5414.41     5431.27    295.26 o 
   3   7  25      517.74      731.79    324.59 o 
   4   7  25     7554.66     7411.65    388.32 o 
   5   7  25      732.57      713.98    306.01 o 
   6   7  25      233.58      379.11    257.19 o 
   7   7  25     1153.12     1437.97    352.72 o 
   8   7  25     1964.44     1693.65    349.75 o 
   9   7  25     1040.27     1165.53    394.67 o 
  -9   8  25     2078.95     1917.59    344.99 o 
  -8   8  25       26.28      136.29    342.94 o 
  -7   8  25      951.57      997.79    335.34 o 
  -6   8  25     1320.33     1275.51    260.02 o 
  -5   8  25     2998.95     3038.60    260.66 o 
  -4   8  25     3751.90     3891.26    331.13 o 
  -3   8  25     6227.76     6104.43    346.94 o 
  -2   8  25     2958.24     3198.51    270.41 o 
  -1   8  25     2193.96     2252.77    339.32 o 
   0   8  25     4712.27     5152.25    330.57 o 
   1   8  25     2421.39     2468.79    292.31 o 
   2   8  25     2904.49     3116.51    276.44 o 
   3   8  25     6211.67     6208.53    316.71 o 
   4   8  25     3552.08     3023.11    397.27 o 
   5   8  25     3089.01     3000.62    261.25 o 
   6   8  25     1343.83     1119.79    275.70 o 
   7   8  25      957.71      846.53    339.23 o 
   8   8  25       14.08      208.64    372.39 o 
   9   8  25     2119.02     2031.61    343.69 o 
  -9   9  25      295.69       91.13    340.71 o 
  -8   9  25      327.37      301.38    347.86 o 
  -7   9  25       28.76       94.46    276.86 o 
  -6   9  25      267.61      550.15    246.19 o 
  -5   9  25     3836.15     3659.78    272.96 o 
  -4   9  25      721.65      632.64    288.96 o 
  -3   9  25     6206.87     6164.73    379.72 o 
  -2   9  25     2325.19     2658.16    357.09 o 
  -1   9  25     3507.01     3480.62    333.06 o 
   0   9  25     7519.27     7900.93    305.12 o 
   1   9  25     3573.35     3519.33    334.70 o 
   2   9  25     2411.59     2722.96    322.43 o 
   3   9  25     6056.16     6222.31    362.86 o 
   4   9  25      738.66      810.02    287.69 o 
   5   9  25     3816.18     3875.16    287.79 o 
   6   9  25      259.59      494.02    286.03 o 
   7   9  25       11.01      227.00    330.90 o 
   8   9  25      311.59      389.74    351.27 o 
   9   9  25      285.46      241.17    345.25 o 
  -8  10  25      510.35      581.65    334.62 o 
  -7  10  25     1250.45     1244.43    322.70 o 
  -6  10  25     1280.35     1121.22    323.31 o 
  -5  10  25      834.98      788.36    321.50 o 
  -4  10  25      502.32      514.23    314.10 o 
  -3  10  25     1245.33     1319.86    285.62 o 
  -2  10  25      363.46      497.48    272.70 o 
  -1  10  25     1741.89     1606.77    272.19 o 
   0  10  25      572.80      468.44    314.53 o 
   1  10  25     1834.71     1785.26    358.89 o 
   2  10  25      397.84      633.39    347.17 o 
   3  10  25     1329.82     1581.23    324.78 o 
   4  10  25      469.67      658.15    316.60 o 
   5  10  25      816.54      828.33    288.65 o 
   6  10  25     1387.80     1808.41    339.41 o 
   7  10  25     1333.86     1603.40    297.90 o 
   8  10  25      534.25      313.16    310.43 o 
  -7  11  25      388.49      417.53    293.76 o 
  -6  11  25     1455.02     1505.53    279.05 o 
  -5  11  25     2189.83     2227.86    292.64 o 
  -4  11  25     2663.40     2846.15    314.44 o 
  -3  11  25     1185.79     1539.84    396.06 o 
  -2  11  25     1019.65     1162.79    369.81 o 
  -1  11  25     1056.37      850.14    290.83 o 
   0  11  25      720.80      628.32    291.82 o 
   1  11  25     1119.22      924.08    276.39 o 
   2  11  25     1044.97     1290.53    270.52 o 
   3  11  25     1171.73     1158.32    322.18 o 
   4  11  25     2791.42     3046.67    314.22 o 
   5  11  25     2092.72     1858.19    397.26 o 
   6  11  25     1526.46     1263.44    290.04 o 
   7  11  25      433.54      577.99    370.45 o 
  -7  12  25      518.97      575.73    304.88 o 
  -6  12  25      627.45      542.21    354.94 o 
  -5  12  25       80.27      109.14    312.56 o 
  -4  12  25     1828.43     1867.38    318.39 o 
  -3  12  25      237.88      298.25    402.00 o 
  -2  12  25      895.15     1154.36    331.49 o 
  -1  12  25     2412.75     2434.48    313.91 o 
   0  12  25     5122.82     5080.74    426.63 o 
   1  12  25     2513.81     2759.97    332.29 o 
   2  12  25      859.89     1333.12    317.81 o 
   3  12  25      257.48      467.42    331.17 o
[truncated: 263,402 more chars]
